# Supplementary material for: PDL1Binder: Identifying programmed cell death ligand 1 binding peptides by incorporating next-generation phage display data and different peptide descriptors
Source: Front Microbiol. 2022 Jul 15;13:928774. doi: 10.3389/fmicb.2022.928774 (PMC9335124; doi:10.3389/fmicb.2022.928774)
Supplement: Supplementary file 1 [file Data_Sheet_1.xlsx]

## Sheet: FileDescription
The positive training dataset consisted of 80 PD-L1 peptides (Sheet positive).Ten negative training sub-datasets were constructed and each was composed of 80 non-PD-L1 binding peptides (Sheets negative1-negative10).

## Sheet: positive
AFVPNALSTILY
GQYVTHHLLRSV
SVYPSSRNVQAL
TVAPSNEWSQDV
TIRPTENTTTYS
AMYPSQHSTHML
NTYPHSSTTDLS
TWGPLNQASLDT
SMTGSDGLTATS
NDSHYSAPSDTA
ALPPHRTPTIPI
HLMPFRSDHAKL
KLHVPSALTNYQ
GGSYQSRNDHRL
YTTTPKQSSVTY
ADDSTHPTVRAW
KADYPTVDTLFY
SHNILFYPAREV
NALTMTPTPGYT
DPHPQPHLLSHT
THFAMANKTTTW
LQSYPFANIHSF
EFHVSSKYPGHA
HTVSFHHWTGEQ
SNLQSTGTGGNN
LKPLDSPWDAPM
CLGATLMHNHAS
ASVHDAYRPHGH
YVWHGPTRMLSG
IHCVTPIETSAC
WWSQPSHPSNWN
EVQASHCPWCWG
TLVMHHDSSKVR
TTENHHLLTRAS
SITSHPPSNPVS
AQVMHDENSFRT
DDSSQWVMSKSV
NLSGALPNQTVG
SDNSSLPVPFQV
ANQPSPQKLFQS
QPQHMHLYFPST
CLFHHHGTLSRT
ASMDHLAGHIGS
SLSTSTPKWWLV
TSAYPFGFYRAS
SSHDMLMVPPGD
HADVTVLLSSVP
DTTEWPVTSMRP
SGASHLRDVARW
HVLRYTSPGHLL
MHPEESVLGVSR
EFGSHPAPPSSP
QSASERHPDCSF
FPIHSYPRDLRL
YPGSQSWMPSDF
AHNCQRCTPQAN
LHIQPGNGEAHP
SPPSLPSQSRYQ
TRPSMPTLEPMY
EQPSLDDVYPML
AQMAFSNGHPVT
YPASGGAEMAYR
IPPIYTQEVVAR
IPPTTHPATTVS
MYADIPSKYPGL
FPPGIFPHYSVR
TPPFYYALAGVP
MFDNVSGAEDTF
DSPTGKPIQWRA
WPVEWARVNAHD
VPSMITDGTPPW
EYPGDVHGFNNQ
HFQYVLTDTLPL
HTHQLVSITRPL
NSAYSAQHYVPL
KLHTNVMQQIDH
KVWTTSPTRMQH
IAYAMLRSLIPH
ETIAQLMNPLQP
LTIDAVSHRFDG

## Sheet: negative1
IPVGTHINRLPM
AQVLRSDRHMPY
HLAQESKGSPSL
DNLTPRHPKLLH
YLNHPPSLPTIA
SMSPTAPFMLPY
GPGTWTPRLTEL
PWMPPTPSIGLS
WPMQYSSSRLSS
HSGVAPTQAQFD
HPKTTPLSTSVL
TPIESHEPVTHT
FPPSPSLVKTGY
TEDIHNRPIATK
SSRNASLSFPFE
GQSFHDASPLEF
SLPIMLPITLYK
FRDSRPISSFPP
FPDSRTCTGDVT
SAANNMSTDMQG
VEQTTPIANFRR
TTQSSHAFLPLR
ILPTASHEAIET
VDTASFKMRELT
GWSNLAVGRYCP
SNAWWLYKLPLD
ALQQSHQLPNAF
TWYLPNPKWPTF
TANRLVMLPHDP
SSLMERDKIIQL
QNSAAGLASNPR
GLTPGARYPKPI
GLHASRQTHAGH
AVAAAVSEANAS
WGAYTHKSPTNT
IGIWPYSFNKVV
ASSHEVSHPIHS
SLGAMTRVDIGQ
EPPGTFKVSLQT
SLTFQSHSKLFS
TLNNPPTTNQSL
HPHDRQMISTYP
TCHPLPFHGASA
NLPMSLFPDNYH
AKLARVITSPHY
INMTAKRTTPLL
SHNTYDGDHKDL
KPTNSSRNMGPL
AQPMPRHSFTSD
EHIALSSTLSAI
MPQSGNSPADWH
TPFTLNQSPGIA
NTEYTNWRNYPS
SPLASVGYITLP
KMACQREFPRCF
VPAGSLAHLALY
HTMLPHAAPPSK
TQPKIPAIAAQK
ALAQNPGVPVPS
QSYPATTPQQHV
VAPLMTIYLRAT
THSSRIEPLSCS
TDPLTATFDMDQ
ALQLPAVTNTPL
NVRPTLTYHAFR
LLQHPLPPQLIR
DDAGPKEISLRT
LQWNPNLIGLQW
DSHTIGKPLGAR
KCYTLYVDSVGH
LLASFPSWTRLT
SKPIQLYNPRIN
GHVQPHPPSPEI
TDIFSTTEVTES
GLGRTQQYPPYA
SYTPTSRPLAPE
FPIDRNSDEATP
KLSSPPLNLPRL
SDHQPANTNNAG
LSNVQQAVTETA

## Sheet: negative2
VEKGRGEIRLTV
DTLAAFRQLHGK
LLSPLGVIMVGW
HPAHAVLERDLL
GGNYQILPIVHT
SSPYDLGSVRDP
QILKHDIHSFTF
TAHLTNAAMNTT
TVMRPATLLWPP
EYAKSALHFRMA
TQNSRSPWPMAA
SEPDFSWNCALL
ILPTLKSVCVQP
WRVANNSLVSYT
TYTIQNMACPAL
TYMNSRLLAQPR
ARLHASDPNARG
SLNAGTSPCSPC
SVNDVRIPGHVG
YSPHSYYVTMKL
TPNSADIRVAPE
AGVYPHRLCDVL
GHGTQVLPSFRN
CPLHHFFSSTKW
TRSLPVFTFVPT
WDTLQLPVRPTY
FLSDVENFTNTP
MPARYYRTTFVE
GSNASNPPIRLD
DPTSLPISTFKS
SWNQLYLPRVAT
GQYSTYEWNWPP
ICHASKIALYVP
GAHEVTQAPHNN
TIHTYRQEQSDP
MLPPCCSYALAK
AELSRSGTHAHG
GPHCLNTKLDLG
NMNLMHSQSSQT
TSPQPSLAPPTV
DASHGDPAKWRS
ATYAMSSGRTWP
MMPMPPVPAQRN
FSNVCTTKVTTS
WTSQRGHQDMGH
TKMLNHMPTVSQ
VQFEPVSDHLLN
TRDPAKTPWQTS
RPDYHTAAYLPP
ESPASSFSDLPF
LILDEAHEKYLR
RLSLPPHYLESS
GRMSCAYDMICL
IQHDQKVVHCNC
TWWNSPHCISNQ
LSPQSPFTSRYL
NSIHVHSSHSSM
ISPQTVWRPSSL
SSKNTIDWPLFA
SAPNDRPLQPAI
NYTTHPYFPNPK
NEYMAWAMLALP
APTPIMYSNRTA
SHALPGPLQLPY
WESAYAPLRQSA
SSYIHYEQRNSS
SNTIDIGAASGY
VVMSPYCPPTLS
YLATRQPTLIDH
VRPHVPLVRTMP
GQESPPSAIVLS
IPGKPHAETLSV
VYAYAGYHNLNI
STEGVHRSPSPC
TSGIWWSSPKSP
KPDFSEVAPPGH
GEHLNSWQYVYA
SNRLLPTSSGPN
SHALPAHKRVLT
AHHTDYHQTYKK

## Sheet: negative3
TIGLLPVPVATT
SSQPSSRSLLPW
ADNPHSLAMVSS
IDRHNEKISHWR
SSCFFHSSTLGP
SQVQHQVLIPTS
EWFPYAMSYRPL
IYPALTVRFQEL
FAKKADSLIVPY
CFPVKPMPGPRV
RINPQTMPWTDI
KVSAVPSTVHAY
NPLSIITTSALR
TATTEHTRMPKN
LPNTTVLPLSSW
LDFSANAKHMNG
TGKTLYRLLNSA
SQIPHPFVQNLL
HTVSMTATRNPL
TNNNNLSPTSTI
LIAPDKHSPWTS
AFLPAIVLENYP
MHYKYHNSSHLE
QMHLSAPIQPGT
HSYTHNSLWMKV
VSRPGLLIRLPT
HPSVKSALQEHT
ALHDLQPALTKS
GSPQVHRLFKMS
CPHSHQDKPSKH
QISPFIDKSLLP
ILARQTHCTSCP
SPRVDVWASGPS
YAFSFPLMEVAI
MHPTTYLLDSTP
AEYRNLLTDNNP
YAVPRHPYVPVT
ASTDENSELQYM
SHPAKLDADRWS
AASQITSWHPLA
KPELLYLNTLKP
TLLSPNTLPMQV
HLLDPTSIPVTN
ITAPSLYDLPSK
SDDLHEAQLIGP
SLHSVDVLNRMP
SLKIADPFRLAS
YHGRQACADRDT
EWMAPAYRPPAH
WSGTHMLDFPDA
FSLGPYLPPASH
QAWTSNNESKFP
IMVGSTDILSRH
FKSVISYSTLFS
NESGQSSLASRA
TFTEKLHHLNRL
CGRSAPVTAQHS
ARPGPSTAMRAV
DISTMRPWPPRM
TDLTSRMIHFPT
ISDISLSSPPSL
WPNDQPMALSCK
DLGPSTPNSYLP
HLSTQAHQRNGV
QLAQQSNYHQQS
SLPWQSSTWPRN
DAAGIPKRLAFP
TPTRYTAPSLNH
ESSSWFDQHILR
GPYNAGKLSHRY
VPRCVLCTNLPP
LLSRPISVTIHG
QTAPYEPVHMEY
TESYRLTSCSAF
VVEYSDSYRMPY
TACAGSSPVAHC
HEPLRHNPNIQH
MPLSNLFVIHFS
FPMQAYPATLPL
EVFMNLATPPKT

## Sheet: negative4
VSPMPPVPSTWL
SFPPDTSMAQLI
LPPYTSMLQNTS
QDLPQLRHSRYM
GPVTWGRQMAFK
DPRRSFYTLHPE
VITPHARRSVLP
SGVILPNNASSS
TVEMVYPTSPTS
FLRPDVPNLHMT
FGYNRNELQNNT
VTWTSFNAILAR
MKSHYSVFAQES
VQSLNLTPLPDS
NYPLDLYSVSHR
FHQPDGLSHTLP
ACLYYVPHCSSF
GMLSSLHPCTNR
GTLTTNESALSQ
VSDQVHYMRAQL
NVNMTFTQVFLH
QQAHLARSHLEN
APLSRLPPSYFL
DMQSPTDHVFMS
HIMSPITRVIRT
SLHTLIYHSPES
STITIQSISMWP
ISGTHNFMSDSD
VTAIPGCITLLA
YESPIDSVRSFA
WGKPWMPPGMLA
VRPQDHSHHSSL
QGNTARMCKTAP
ITSAKSAAAHHC
SLVELPPGANTH
FCKYALVCFQTS
WPLDRQLSYQRT
ITPEGRWLRTAS
SKTPQLQSTHDL
TRSPDSLNLRDW
TYLYEASAYPGG
SSWTPTHSNPEQ
VMPHPHFSTELF
ASDMHVFLKYAN
DSLHVRTIHFDI
NSSPLTTYVLTF
DSARTLIDFCQS
KQTLTAPSFSVS
WGLALGHGETAR
SNDARPPVLVVG
DTYTRTSCRHGL
QPASLVKISGSA
FSLPNAGVFTSL
HSADYNCYPRET
VNHIHTTKYIGR
GWTRAYCPHQVR
TFGPDLDSHYSL
QITVRTIHVTYS
STQHHLRYGMNW
LPLTYPTMSLVE
TSLASTMSRLTG
TWETTQNLKVDH
VEQFYFPHTVVS
AFSGAFPSGDFA
YDPSQNRPSVEL
TVTCSEPILLTH
HSTTRQVFDILT
VMSNRAPSRAHF
HPEGNHNSTSLL
TELYRLHSEVHD
LESESVHKPKPS
YAMPDLSTIYPH
GVPSNDTSPLAG
ANKTPLTRDTIR
FVRELTWRTDFW
ADRSGSVPHWHS
QSTSHATMVNVT
HDFSRLDFLKLP
RAAEPGRPHPLD
AWGPSSVSTLWN

## Sheet: negative5
DMDLAINTRSLK
YALSDSSQILRM
SYSLMTLGPSAV
LTPLQPSTPSKW
AGPRYTLHNAIT
TPSFLTLSGLPM
AFISAERYMNHE
FEYRSHIPGSLR
SSWPSTTCIHLP
LGWMSNNTMLQF
EHASTRNTLMNS
HGPASWNGIHTS
DPNQEVFVTTNS
NHSMTYQDNTFY
SNSRINSFWDFT
ALSPTDSDIMIG
GDRLTRMHRVWH
LVLPGPYPMTIA
FRFPGDAMSLTL
SMQPLYDQVLSR
LKPGAQTTIMPN
DRCSPDLGHTLR
ESKFPSMYETHY
HHSESRQGALPC
DIARTAMPSHWP
QVSYVRLYNAAF
AGARVAEAHVTF
FPVVDKEPVKPR
QRSLSHTERIFY
QRGPTPPKYDSH
SHVKSPLQSDVP
TFWLMSAYTQAL
AWDLKTLPFRLQ
HQTSCCMPSDSP
YTFPLYPRYPHS
VVQFESLRPGYM
SHDLATNGYRQH
DWNVSSQLNEHM
APHLGMANAFGW
AGTYLCLGLSEC
SSPQHAPARSVQ
LHYIWLDVSARQ
DQTEHCSDTKIP
YEPDLHYHPSIS
MSARNDVDGRGP
LRMDTVAASPRT
NRLAVASNMLPT
TRALPLAPTHPM
AGRVPNNFPKLH
EVMTLANYSGLA
FPTAVANTRSQS
HQTALLSNRRDL
DLTLRPSVTEHV
TTDYVCQHCFHP
MMGGHPTTISFH
FAVHPSHPKFRS
SSWTQLAPCHRL
TMITIHNRHVKS
LLPRAFHEPRKS
DSYMVHPSWLPL
KLPELSCTLPMH
ATGTHYNPTTIP
VAPPHREARVLP
YHRHSAVMGNSF
KEIGESMTTQHS
MGLESIWHPARL
EMSSNSYSRAYA
VPAMLGSSTKAL
RLITSSMPSGYS
ELEATPLNSPLQ
DIFIYPLATGRT
ADVNLFLRMMLT
TQYAAYSTVHHH
DGLGFVSPRLAS
QPESNYGFSRST
QFLDLQASLSSF
QSWHPDTRNGTG
TTVSTPPSHRFR
TLRTTALTAYPE
DKIGSVNPTLSR

## Sheet: negative6
SVHPTRPMHMMS
YGPTYQNSHSRV
GLLTVTNHYTTK
LSHKDPQTVTRH
ANATNVIKRAPR
THNPALPSSGNH
RNAHPSPSSFAI
HAFVSPLGTSDD
GNYVVPRTLTHA
DKLALPHRADSS
GSGYAAFYRIDP
QASSSSAVTATR
SNLQVNHTNTRG
LPLLGHDIARES
LTTVSPPPPLSY
FVNRTMLHTFRH
SHYLLLLYPPSL
SFLPSEHSGRTI
TMPPLARGHSMC
VSPESHSIVSSI
ALWPTPDWHVTS
VARVYTPEIRAA
TPDKLEPRLNLP
YTDSTDTSTNSL
IPKTVTQVLFRS
GQSSCPMHFLSP
ALSLTPQRNADS
QSTRSVHWPSVL
TMALEPKTREHI
SATPRWLSDSHM
GTNPNPLYWTRA
TPFTTDYRPVTM
SPYNPNFLSPHP
YVERPIGLRSLI
DSTNYTVLPRAY
FHADTLPHSTFK
VHHLLMPPLNSH
SHHLFRTLLSST
YESALTTHYKNS
HYGFQPTFVMMN
TVNHPSRWSSLH
MPLSEHSTTSRL
MSTTRNPIDTRQ
SHVLHSETQPAY
THAMDLHPMDIR
WNHTSRHLPQTN
KNPAGAFDGMDH
YAIHNVYPRHLK
ALQYTPGQIQSD
LAPKYPLDMYTL
TSIQLKNCKPVL
ACFPRSNHMKLH
TNLFAHSSVRLL
NAWNEKDHFLQD
TMTPISTRGFLR
NHIIGFPITHRT
VTSNRLLPIRLN
AIPGSLIRPHSE
EREHAYPVSFSS
AVVDWPRSTYAK
NEFLSHTERGLL
IIPSAHDHPLAH
NLHPREREALSV
RTPVHILKAHMS
IRDSSKPLEAPK
VRHLYSDTKPGL
STVSRAYHTGLY
AGLVMYHRQATK
GYHLQRSPKLIR
FGLTHLNIEQLV
IKYSLLNRALTG
LRHMQHKASGAF
TLFPRMHHETRS
NYHPESSHSGLL
SYVLPNGTQTKG
AYENSIDPDLSR
TRPVFYPPVASG
NSSRHFFDHTNT
SVTWYQTMRPIS
DPAHKALKLTKL

## Sheet: negative7
DPLMTQDKTRIN
CLAETQSTLTTV
EDPYPPHHRFFS
NSTWYSLTLDWR
SHPYSLGSNTLN
AASTSFGSLLDN
SPPVIVKTNTFS
KFPGLQHLPSLP
YLTGPVHVTPLN
SSDDLEVLFQRR
FFNDTHQYRTHL
VTVVREHTRALR
NHSVDTSLLYGR
AILTSDCVSLCS
SVLLHARLPGLH
SLPSPTSCVSTC
EADPTPKLPLMQ
STGAFLYTLDES
HSAYTPWTNMTP
NWCVSPWFGATK
DLPKIFHALSVR
THQPLTHATRVP
HMRTTSESNRYG
WSVPPVIRSQDL
VVSAHSCTFRVF
LLPSAPSTLLDF
GNYFSQTPKNEE
ALDPPPNPNPIP
LRFDTHHLPMVS
DLKWSSSTRQVY
SMLPCDFNSEAY
YHLQRATPYFQE
VMRTCAVGINLP
GLHNSPNRAPRP
SFTYVAREWRPS
SPLNWQIIPQTA
QPYLAPGAGRVV
ELLQREADVKSF
SVSPSYPYYLPA
NLIPTLAKYPFF
IHTHHFALTTAY
MDRSEPEGYVHM
WRYPQLQHALSA
VLSEFTRFLDPR
GCTLIPWWWSQP
DTLGSYQRYRWP
RVDTLFLVSLAF
GYRSHPFPTLWH
FSFPLHTSTGFH
TPIRVGLDPTLP
TSGAVDASITDT
ENVLWKKHAWGY
SFVPPKGPLFDG
AQFLEPTNAVII
TTTLAPISQHTS
AHGSRNQSSWST
HYISDPQASMGA
HAYVRGWNHQPL
GHRLGPQHSTSY
QPAGPHLPYTES
VKMPYPSQRSIT
LLTRTQLSDMFT
LCDHGLFLVSDQ
NNPLPTIDLRKT
MRPNVTDIMRPW
LSGTNHLGIALP
SSAKFTAHTTFP
LSYSPPNPHHEP
HPDDKSPYLVDS
FPPVGTAHRVHS
QFNPDPHHRDRN
EWPLAYWTLREN
YVQDIIPNHHSV
GDAQCRFVTNSP
SAQLQVPSGRTS
SQSLMLILTTHR
NAWTRYSNVPTP
GSLRMGMLVTTS
TGLLQTFPPVFV
TARTTLFHYLDS

## Sheet: negative8
NYLRSQYPAHGS
QMNTPESLPLPT
HQLPNQKPKPLV
ALPVHTLPGGSK
ILSMPNNVAQAS
TVSGTHQTSKPS
QSWQPDMRIGPG
NAYSWSPFLACR
NYLPNQYYSHYR
IGQSHTPVMFPP
TAPDAPGFHKRG
AFDALSRSCTQP
AITHQAGFPSTS
LQMTALSGSSLS
VAPSTVWKGNPH
SNAVPFGLHKEV
HIPALVRLHGIP
YSSLLRTSSCPG
NTPERQHYLSAH
SVQQWRYTPPMN
SNVPTHQAWMHD
KPCITATRTMTS
VNASPRALPKQN
HPPQPRPVSYFG
NPHHYVLWLDPS
MREPPWIYVHRD
QLYHTSLSWPNS
TGRFLDTNRTYT
GHPRLPPKSEIR
YDAKQRPTPQLS
FEPPKINYEPGS
GAPRLPEMMRWH
GTPVLVNMDSTL
LTATMSSRNPTP
WSPLPGTSKAGT
QGPRGDNNYLDH
HAIPRPRSLPTS
HLNSASVAHLYS
VIPLNVMPWRTS
SGTPFTLNLLLP
SSWTSTTSIDLP
SAMTTDLLFTML
FLPHFAAAPRSV
DQPLAVVLTMTS
GWRTHWSAMQQR
AGRVQLVMLTPS
DSKHLHAGPPYD
LRGPTLAKYDSH
NHLYPIAIHALM
VPLHTLHPASIP
EKSPKNDSMAGH
TAENLWYTDAHF
LGLDVTKYTMFT
GPNNIVYDTASA
VMPTGVLRSVLP
HTDCHPNKFAYT
SMLSAAVSYRQP
IHNKLIEHVAGS
IQQHYVRGLPIN
DNSLDSNGDTSS
NAVTMLSIPNDS
GTHSNATAPDGY
EPTHMAIFPIKA
VRQGPVNVLSRW
SLPNAFRPVRLN
TQVSSSFTYPPR
NQLSRPPSRNLL
ARSQYFASTQFR
SPDVRFSSVAMT
GAKWLGLNSSSM
YNIVALQFLPPQ
TVHPSMPKLRQH
MLDQPLAPSRNT
HPLLPHEPHYAP
AHCTAISAPYLM
ISHQRHPITPFR
AFSSPEELSFRL
NMVDDGRRPDRF
YGSPLPPYRRVF
IQLNVHSIFTQD

[truncated: 2 more sheets: negative9, negative10]
