# Supplementary material for: PDL1Binder: Identifying programmed cell death ligand 1 binding peptides by incorporating next-generation phage display data and different peptide descriptors
Source: Front Microbiol. 2022 Jul 15;13:928774. doi: 10.3389/fmicb.2022.928774 (PMC9335124; doi:10.3389/fmicb.2022.928774)
Supplement: Supplementary file 2 [file Data_Sheet_2.xlsx]

## Sheet: FileDescription
TestDataset_1 (30 PD-L1 binding peptides) is provided in Sheet TestDataset_1. TestDataset_2 (221405 non-PD-L1 binding peptides (not for training)) is provided in Sheet TestDataset_2.

## Sheet: TestDataset_1
AMSDHHWTQRDK
ARLVAVCYCWRLDRP
DYHDPSLPTLRK
FPNWSLRPMNQM
GDGNSVLKPGNW
GLEASRHPHGSW
GQSEHHMRVASF
GSGSGSTYLCGAISLAPKAQIKESL
HAFAAVWVCWRAILD
HPWSSGLRLDLR
HYPFRPHANQAS
MAWVCQCFRWPGASK
MNWQCWCWRAGQLGT
MPIFLDHILNKFWILHYA
QWACWCWPNNGRHYL
RVVNMACWCWRVGHV
SGQYASYHCWCWRDPGRSGGSK
SSHLTNWWRNGI
STAYHCWCWREPYGN
TAYWNCWCWREKAGQ
TTRYSCWCWRDDAYA
TYGYSCWCWRQHPWT
VSTRTAWYWCECWRM
VVSPDMNLLLTN
WHFSYNWRWLPP
WHRSYYTWNLNT
WVCYCWKGDGRGWRG
YHQYSCWCWRPPGPY
YSAYQCWCWRQQGTS
YSVYCGCYVGMQQNS

## Sheet: TestDataset_2
AEDVKVEDGFYR
APDDHLYDDHIQ
DYKDDDDKGGGS
EHHLEDVYHLDE
GSAARPGGGGGC
NLVMHHDSSKVR
RADYQSPDDDDP
SGAQPGGYGGGR
SVYPSSSNVQAL
SWYDLYGGGGGA
TPPFYYALDGVP
YPAWRGGGWGGG
AHFYTDDDCHCL
AHNCQCCTPQAN
AQPSLDDVYPML
AQVMHDDNSFRT
ASDDEASGLTED
DCPAPVWRGGGG
DDDAMMEVSLWV
DDDWIWLDRESA
DDDWPMDRPVAS
DDIRAQRRDDVS
DDLLPRDDDAQV
DDQPFDLDELYP
DDSMIWDGDGAA
DDYPAACFSQDD
DFHVSSKYPGHA
DFYDHDHPHQPV
DHASAMDDEWSG
DHTFYYGDWAED
DNLTEDDHQMDD
DQHDDAAVTTHD
DTDPAMSDDTYV
DYKDDDDDKGGV
EDRIMLEEYHDY
EFLWTIADDDVA
ELYLHVRDDDVL
ERWGDDYKLDGN
EYPGDAHGFNNQ
FEEDAYPQYPSM
FFDNVSGAEDTF
FTADDYFADYTH
GHDDNNQISHDH
GNPDDDADGGHL
GPHHIHHHRTHH
GQEQSQDEDPSS
GSQPVGGGQLSQ
GYPGPGSFQGPG
HADGLHSDEDSA
HFRWTETHFQED
HSHIGGYGGGPS
HVPPQTLDDDNQ
HVSADDDTMMIM
HWDYRFEDRFAD
IDYRFEFYPEKW
KLNHHHHVGHHR
LPDYQYTDFDDH
LPWGGDHDFGFW
LTIDDVSHRFDG
MMSVSPGGSVSG
NDDYDKADSMYH
NDQKQPDTHSRD
NVPSGGGGATLS
QDYPSYYKDEFY
QHDSLQHDHADP
QLYPFPYYPKYP
QPEYHAEEYYTA
QPQHMHLYFTST
QSDEDLTSHDNN
QTWYREDDTRRE
QWDYAADTGDYY
QWPNDDEFRWWL
QYQPSTNSQPSS
SAPGSDDTDYEY
SHTDAMPDDDRA
SMHPMDDAEVSM
SNIAGGGGLYPN
SNSDDNPSPPSD
SSTVKEEDHPTV
STCYYHCGGGGR
SWYDLFHGGGGA
SWYDQYHGGGGR
TEWGELMYREWR
THDGHNSHDPGF
TLAEDSPTEDLP
TNPHDDDLIVMY
TTHHIRHHHMHH
TYMHDFYYDVDL
VGVRGGGGFHLR
VHTTLVHDDHDW
VPGADVSVSGGV
WANIDDDFLDVT
WARDEPRDDVLR
WSILSSPFYFYP
YADDRYMQEYVY
YHVRDERMVDEM
YNSDHDFPHDSP
YPGYPGNSQLRP
YQSYQSSNPPDV
ADCHADDLCDTS
ADDLKLEESFMH
ADDSNHPTVRAW
AEEEVDMPTILR
AEETQCCEDFTD
AESVMGNLDDDT
AFASWDDKDFRY
AFTQGFYADFYL
APGTDLPHDDDW
APGYPGHCSVTY
AQEMHDENSFRT
AQLQLRDEDSMM
AQPGSPGDTNDN
AQVMHDESSFRT
ARTHDTFPHMHD
ASPEELQMAEDG
ASVHDAYRRHGH
AVQTYYEDDGLW
AYPGDVHGFNNQ
CGSDHTGDDHNR
CWDNLDTAHHDH
DANDEDWPLSYD
DDDIYNNGIMYL
DDDNANATWARL
DDDRDNRHWSES
DDDWARVAAPYA
DDDYVGLESGIR
DDFYYLHPPQAN
DDGFKSLRETED
DDHTAEYTKYQE
DDMTQPPSVSQP
DDSKYPQVYPLS
DELYDNVYMYAS
DETRQKEDMYNA
DFDYNFLFPLFS
DHLQDVSQDSHG
DKPTERDWDYHT
DLMPFRSDHAKL
DLYQDDYYPQTV
DSYQTMDDHHMD
DTDDDVLRVMLL
DTHHSSLHDHHH
DTTEWTVTSMRP
DVQASHCPWCWG
DYKYEDASFHLR
DYMYPMHHYYDS
DYPGDFHVFNYQ
DYPTSHMYYSEE
DYSAHPHFYPDD
DYSKDYWYLRHW
EDDRIHTHNDIH
EDGLLDGGSKIR
EDTYAFESDWMT
EDYHDDTMLRRA
EDYPFRAELWYP
EEEHRYPSIAMP
EHDRMHDYYLTR
EQPAWDDVYPML
ETADGYHAAEDD
EVVSQWQWSSQV
EWHDSDHMNDLL
EYRGDVHGFNNE
FDSEYGDDGPKQ
FDYASSDASDSM
FFYPPRDYPVST
FGQQYDLEDFYQ
FHDERFYSRWAL
FHIQPGNGEAHP
FQAKGHNHGHMH
FQHDDADSLNGQ
FTGIFEFDGDGL
FYPNTYPPGFSM
FYPSTAVFYAYV
GDYGGHGGFSTL
GEHVWLHSDDDR
GETLEYPGVENG
GFMSVIPGRDDD
GFTNFYPIFYRL
GGGHGTSSPGTC
GGGVYTYDVDMT
GGWPGYVPGSMA
GHLSHHLRDFYW
GHYTPGHLRLAS
GPHHMHHHRTHD
GSVQLQAGSVTV
GTCSPGCGGGSQ
GVKYPSVYYPSN
GYPNDDGDVSLF
GYPRDDDLPPIP
HADVSVLLSSVP
HDDDPAMSPIRW
HDDHPVPRWPVP
HDDNKHYKSPHD
HDNHMSHHHHSW
HEFQSHAEEVHG
HFQYVVTDTLPL
HGGGADGDTFRS
HHGEDSHLRKHV
HHHDTQKQHLLH
HHLHMQQHMYPL
HLNMFYLKYFYH
HPDSHSSKTEED
HPTQPKTDDHFF
HQMHYPYPPCHH
HSSASVSVSITG
HSVYTVPSVPTT
HVPPETLDDDNH
HYPYPSHATYPF
IAHATVDDDFLA
IAPATVDDDSLA
IDDTTRFEQDDH
IHDTHPYWFYDT
IHIHHHTHLHYR
IPFYQSSEFYVK
IRYQDDDFRHSA
ISLDDSLDEVPY
ISYPPSDNDDNE
KHDGKDDLTDYM
KHHHHHTSMLAP
KVWTTWPTRMQH
LDDHFDHAAPGA
LDVVKACVHDDV
LPGHQSHYPGGR
LPHNKWAHEDDH
LRHHHHPTIEVS
LSAHAQVADDEE
LVHDNSEAHDNV
MAETTETTTQPV
MEDDVAAMRQLE
MFDNVSVAEDTF
MHPEESVHGVSR
MLHEDDSPNNYA
MMHTLDHHNIDD
MTIESMRYAEDD
MYQAQDNQDHPT
MYSDIPSMYPGI
MYYYHIEVWMAN
NDSDTVTVSIPL
NDSGGTGGHPVV
NHDTHPTQYPDD
NNQYYYLNFYYT
NPFRYFHDDTVH
NPGEDYMYDYPE
NPQAMDLHDEEF
NQLDTMYPYIMY
NRDGSWPWDWTW
NTHDPSHTHDQP
NTVSFHHWTGEQ
NVPPCVTVPPNQ
NYSHKDDYPHDG
QAPGVTSTVTVS
QEFQSHPEEVHG
QEFQSQAEEVHG
QPHYYQFHHPYP
QQHNTYQYPCHH
QQNLHHTHHLCQ
QQTQMQYYSYMQ
QSQSGFYPVTPS
QSVPQYAYPWYQ
QVYPSVSGGSVE
QWAKPHDTEDHA
RDHDDGIPYVTP
RHDYHDLRLEYK
RHLSWDWDDLHH
RQDDYWPDFGDP
RSDHLPDEVWWL
RWDTVPEHDESM
RYQPQFQLDYPQ
SADGSYPMGGGE
SADHGYPMGGGR
SAFFADWHIEYR
SAQGVGSDGGGR
SDQTQLEDNCWD
SDWAVPDDEPMP
SGHSHSGQGGGR
SHGYFRDDFTDS
SHPIGDDDLRPP
SKSDSTTTTTVL
SLQPHDCLHDEL
SMAFWWKEDVNP
SMRDTRDTHPTM
SMRLDDYYSDWF
SMWALESGEDDS
SPFNHDSVTHDV
SQPSSQYIQDDY
SQYPSSQPQPLY
SRHDFHHDTSRP
SRPTEDETSVSQ
SRTDCYFFRDDL
SSFYLAYSFYGH
SSTRHDSQMHHD
SVIDDTTEADTN
SVPVSVGTVSFN
SVSGQQHDHDKP
SVSMADDSPSMV
SVSVVVSVTAHP
SYPYPSITTDDH
TADYPSDDLGFP
TDPSTDDDYLVP
TDTDHHDNQDLT
TEDTSTSTTTSH
TEFNQHHDYQSP
TEWGEFMYRAWR
THHDDRHIPFHP
THHHRDDALRSH
THITVGRTVTVL
TLTTTTTISLTT
TMYSPYNMYYQV
TPPFYYVLAGVP
TPSGEDDCSNTS
TRAYPFGFYRAS
TSHHDDAVYQTH
TSRYPDTDFYPH
TTLDHSFDDSSN
TTLDHTFDDASY
TTSSESTTTTSI
TTYFFYKRTFYT
TWDDALSSEEAT
TWEDHVLRKLEE
TYLAFNIFYAYY
TYYPPKPHYPPH
VAADDERDSGSA
VGGGVPVGKHDC
VGVLEETWYPYP
VKTATTTTTTVR
VMPTDDDLRMTA
VPPVYTQNVYQQ
VPVMYDVPPVKW
VPYSHDPRHDYS
VQYVTHHLLRSV
VRHDQLDHDNAQ
VYAASYTYASAS
VYQHHWWWQPFE
WEPRPDREDDSH
WGSDHTRDDHNG
WGSDHTVDDHNR
WIDTITMDGVED
WPAPFYNFFYPR
WPVYPVTYMYPP
WVPDHTGDDHNR
YAGERSGEYPSH
YDDHNRPDHPHH
YDEIHDGTDGKY
YDWRSDREYHDS
YGASHLRDVARW
YPFEIGFHGEHS
YPFIPPPYFYPP
YPFRSVPNQSVQ
YPGSQSCMPSDF
YPHHRHHHHIRL
YPKYPAYPSFPS
YQLYSPPFYQAA
YTSQSDYPYDYL
YTTTPTQSSVTY
ADDSYFHWFTVS
ADFMVMADMSMY
ADFRVMDDMSMY
ADMFSIDDMACS
ADSVPDMFGDDC
ADTFDACDGGYA
ADVHRDTHADFL
AFYPFHWGHWSS
AHDEPSDGRDSM
AHPGHPGPSAGY
AIHDTDTDPCSK
AIYPFAQSSTYP
APFFAYTVPFYE
AQVDYPVGSMEF
ARSYPSTYPWDY
ASFHDAYRPHGH
ASHTASHDDHIP
ASYHLFNDHDHW
ASYPYPSQPQVP
AWIEEFKEYSHR
AYDEDIDIASSY
AYQHGGQHKQWR
CWSQPSHPSNWN
DAIARADDAVAG
DAMTQDTPSDTT
DANSSCHDCDSH
DCSHIHSNDDGY
DDDAAWMRPGPR
DDDLSRVSSHYA
DDEAGHKDLASA
DDGENIGYVYSG
DDHGQEWPLDVR
DDHLYAQLLVDE
DDHTHKQQLHLH
DDLTKFPPRDDV
DDSSQCVMSKSV
DDYQSVDGINLF
DDYSSSKQSTYP
DEGHYYLEYRYK
DENLTKVWDGEP
DFDWRWRIMSVR
DFPTQYQDDRSH
DFQVAFPFGFQM
DHDFPWYKDPTN
DHGNPQQAQENQ
DHLDDRSDRERH
DHPREYTRDTSY
DHYASKFRHLDD
DKTHDDYSPKWA
DPFYYIFQPGDT
DPHPHPHLLSHT
DPKVSVGADDHL
DPPDTADLVDTM
DQDYHFHMVQND
DRDGLPDDVYNH
DRDVDVHPIRHG
DSKFNIDSRMHD
DSPKYPIYPFPG
DSSIKFIDDDKL
DSSSPQWDEWTD
DSSVDDVPVPNR
DSTTFDDSSWSP
DSYIDVDVSILY
DTIPVLSDDSHY
DTTNDPQDHHHW
DVASQYQDVRPV
DVKPHWPEDVRQ
DVPYPKDLLYQV
EDAQYMHYRHHH
EDPRHEESTPAS
EDVGPMSQASQM
EDWNYDGTTENP
EEDNPSRFLKVS
EEQQDQSNAGQW
EEQSMDFHTHPE
EGNTDDDTLRSR
EHDRWDHDMLQT
EKDYDAYDFTDY
EQPSLDEVYPML
EQRAQHYQKYPS
ERDDCYRDQSIG
ERSPGVWPGHFN
EWNPPITGEWTL
EYPGDVHPFNNQ
EYPGDVNGFNNQ
FHHLHHGHVRPL
FQRTVEDHWSVP
FSPEQQTGGGVP
FYHDYVPSHGAH
GDDGTQWLDYSW
GDDTIHHDWKLN
GDTGERFNNDHR
GEEDHVPSVNWP
GGATVPVHFLGG
GGGDYKTIHRYP
GGGIATSDERMR
GGGNQTVTFSST
GGGVGASAYIHH
GGHLYIGHGYDW
GHISGGHIHKPV
GHLFYSGGASYP
GHQAQAGHYRPK
GHTGGGSVPPAG
GHWPVWDIASDD
GHWVVWAIAYDD
GNNIDLGHPGED
GNYWHFYHEDSL
GPTTDEEREQSK
GQHHWMHTHHCV
GSDYFPHGDYDN
GSMGSDEVVPTH
GSQDSQPRDTST
GSQSSSQASPDS
GTDAADDTQDLS
GTGGGHPASKLT
GTYPVYPPHSFY
GWYDEYPVHTYP
GYRNDDGGVSLF
HADVTVLFSSVP
HAFDDYQQRYAN
HAHDASTRDDPH
HAMHRDDGHHPL
HARIYSVDDVSV
HDDSNWSYPVSS
HDEEMPVPPFVR
HDGHGSGHYDPL
HDPLLGNRDEDS
HDTRFGVDTKLM
HDVTSHIVSIVS
HEDTIFADPGWR
HFLKHDIHDFTH
HFPNKYWQPGGG
HHDRFPHHGHQP
HHHGHLFNTQPQ
HHHHITHSLQLV
HHTHHLAHTNHH
HIHKEDFYGHSM
HIHNLFSQPGGG
HIPFPEAHPGGG
HIPYSFWVPGGG
HLHHWTEVHVYP
HLRSHIHEHPFH
HPDYKSTDFDDT
HPDYYYPDFDLT
HPSVPCDTDVPV
HQEDFYHAELGT
HRHDGPHEWDAS
HSMHLHLRHHGL
HSSFRTHDFHFH
HSVTRLVSVEEV
HTHQPMHDTHFR
HTRAGLDDDCWS
HWDWHSWDHNSK
HYHNYNDTTDTT
HYPFHHHSTHNS
IDGALDLEGEFH
IFPGQPGFQIAT
IGGGLDDMQHWP
IGGGTTDIADSM
IMQAHDTGDEAM
ISIWDDDSCLLC
ISTDTTVMPGDT
ITTDFTVDADYL
IYSIDVEFPVYA
KANDTLPQSDTV
KLVPVPYYPVTA
KMFHHFHMSHPM
KWDAPKVWDLQH
LAASQYQDVGGG
LASQPGTVTGPG
LDTAQDVEYADI
LEPFPRDDDDPR
LMAEDTTEQIND
LNHRDVWYREEA
LPHDNEQHIDDL
LPSSGPGGGAPS
LQMHMLHGHSHQ
LQPQYNNHYQQN
LRHDYDRYRLDD
LRYDDLTSDYRD
LTVTHDPTIHDN
LVPSSVPSVLSH
LVTHMADDESRW
MADDDTDKIGAT
MDDDVLRETSSA
MDSDFQHHLESQ
MFDNVSGSEDTF
MHDTDYAYIMPH
MHETENSENTWQ
MHGHHHHPLPYL
MHWAHHSHHHSR
MIDMIDHLEYFA
MINGWGRHHEEE
MLPPGGHRTYPG
MLSVSHDDVFAS
MQFETHLHQHLQ
MRTPDEWTGEFW
MRTPVEWNGEFS
MTFDDDYRTIKR
MTSQNTEDSQPI
MWPGEPGGCPTV
MYADITSKYPGL
MYPSHPHYPPTR
NADCVYVREEYL
NAYPSQPSVPSS
NCAREEELAVAA
NCRVDEDCTTMA
NDSHYSSPSDTA
NGTTPGGMPPGT
NIDHLYDYDVYG
NIGHVTSDDFQP
NKFPPDFHEEWP
NQWWVPPNQHSV
NSGSVPPVSVSK
NSQSVPGGFVPT
NWWVPQWMGHYP
NYSDYYPNIFYT
NYSHFYRNIFYC
NYSLFYRIFFYT
QAQFSQRDDHVM
QAQQHVSEHMYA
QDGGADASVQAY
QEDLYQTTQSQH
QGEQHDDTSSII
QHGHNKTHGAMY
QPEDDWLAQSLR
QPTQQHSAEETV
QQIATHHHHSMY
QQQADSVVLDYQ
QQYCADDEQLHK
QQYHQDTKYNDH
QSASSDGSFQST
QSDDTDFNSTTV
QSDNIEQSDTLH
QSDNQYVPVPTS
QSLDNQSMSDQC
QSNDTVDTSNWG
QSQQGTEWQVYQ
QSQQPSVPHDTR
QSRYSDDAYWTY
QSYYPQSSWYVL
QTHHGTHHGESD
QVEQCSEWQVYQ
QVPLPQDDESQV
QVSVPQPQPPAV
QWLEEFENTFYV
RDCLGDDAAVQV
RLPTDDTPDTTH
RPSDDSVYYSVV
RQHLGHMHQFMH
RTIDEVDEWCST
RVQDGDHHLDFK
SAQPGHLRPGAM
SCWFAQWMAQYP
SDNSSLTVPFQV
SDPPADDQQNIY
SDTSYPPNTQYP
SDTWTDDDTNHP
SDVSVSVGAGFT
SEDDQRCQWLHC
SEIVDDEYQVQF
SFDYMYPWYPMN
SFFHIEEFHPHA
SGDTSTDGDSLS
SGDYKYPDFVDP
SHASDTVATVPS
SHCYPRDHPVDD
SHGAHGPGGPSG
SHWPHPGDNDDL
SHWRDDAFRSES
SIDGEQWDTLYS
SKANDSHYFDRR
SKNEYRADFYAR
SLHDYYFYHETA
SLSQKQPSQSML
SMAFWWTDDVNP
SMIDDSSMVNDQ
SQHLDYQHQWLW
SSDDLSTVNSDA
SSHDLVMVPPGD
SSHDMLMFPPGD
SSIEWSLDYSSY
SSPYSFYDDSQS
SSYRPETTTTTP
STDPGPGADDWL
STEEFDNAGGGR
STIWWVVPEFVP
STVDPTVPTGNT
SVSISVSPFVSH
SVTIEVPVYPIA
SYSMHYSVTYND
SYYIDDTEQATT
TEDWYPMYPVAP
TEFMFDTSMADH
TESHAVDDELIF
TESRYGVSDDTW
TESTQHGHWGHL
TEWDDTPHYYHV
TFPNEYQGEPPF
TGGGVEEIAAKK
THDTWDTRPISD
TIPLREDIGWDE
TLDDFTDTSDNS
TLTVSAPTVSSA
TLVMHHDRSKVR
TMFRYDDPSRYD
TPGGGAPSETQS
TPIASHDDVYPI
TPLDHTFDDSSN
TRSMFHAETEFY
TSIYPVEVYYSY
TSVQPTSQPSPN
TSYFYQSVWFSL
TTEQPGHYWPPG
TTGEPMPTTDDV
TTPDEYSPDHRF
TTTVNNPNVTVM
TTYYQEDPSPHQ
TVHFAMYPGDTI
TVLWFAMLYFLM
TVPPFSSVPVTI
TVPTYVPVTPLV
TVSQPTDDERAG
TVSYRTEDYFVA
TVWSAEQFQWQY
TWHGFGHGEYPS
TWPSWADDPYYP
TYEERLPPDETY
TYHDDHSDIGQK
TYPSDEPVTRYP
TYQWHAEWVFPP
VAQDDPTDQSNI
VAVPLFPRDDDS
VEDDFAGHSTPY
VEVADRALDDSH
VEYRCDAQHHDH
VFVYADTIDCDN
VHIGTVHASVTV
VMYQQVLTYHQY
VPLRFHDSDYLM
VPNTDHCDDTVS
VPRYCSMMHYVP
VPVPGSHLPGER
VPVPTMFYAFMQ
VSGDDSSQWLGH
VSGSMYSVVPGF
VSNDPHMHDPHE
VSQHGDQPGVSA
VSVSPLQAVSML
VTEVEHLGGGAH
VTSTPTPTTSQS
VVEVDSYEEQWC
VVQSTVDAYPTV
VYTNYPFSVRYP
WAQASQGGGPTT
WDADDVPKWYLL
WDDHSMPSKASM
WDDSRRHDLPDS
WEEQSMHDRFAQ
WHEDNRAEQARA
WPIDINDDETGA
WRMDQGDTIETR
WSGWDDPFMHDP
WSYQAYQPHAHL
WVSHPQVSMQWR
YAYPLIDHYYPA
YDYYRIDDTGVP
YHGDDYASLASR
YHGDRHFDAHPH
YHPFYLEELKYS
YIDHDDADVRSR
YPDDLARRYPAS
YPFSTTHHKVYP
YPLEGAEVYPPM
YPPDVDVLHPFV
YPPGYTHCQFPG
YPSSYPGTPNQS
YPTVSPYPVSLP
YTVTVTTSTTAQ
YVEEMIPNHHYV
AAAHPHRWDDVR
AAFATAEEMIEF
AAGGGREDRDLL
AATRLTDEYFYL
ADALAQHADDRR
ADDTQPLLQQPY
ADFWVMAYMSMY
ADHDVPLADLVP
ADHHQPSMQMMY
ADTSWPFDGRYP
AEVPSQDDLPHP
AFAAWDDQDFRY
AFQSKHKQSQWL
AGEDDHQIHRLR
AGGDNWETPDDQ
AGGGQPVPPDTP
AHMWVWDDTQHR
AHNCQRCKPQAN
ALDEVTADDLRT
ALTRDPIYPPYP
AMDKISGHDDNV
APFPDHLDSDYP
APGRHGYQPGGT
APSYAPDHDDVP
AQMASHANHHHL
AQYRTHNKQWDF
ARDNGSQADTRW
ARNEVHDEMHRY
ASDVSKSMHWWS
ASGSDNDPGSRT
ASHRGGGFKYPM
ASQSASLTGSGS
ATFPFDPPFQTD
ATGGGNPYVPPP
ATTAPADDESVY
ATYPITSRLDDD
AVPSDSSMHMHW
CCLSDDHIGHDQ
CIPAGGGWYPTI
CLNVEPADCIYQ
CRADERFDPKWL
CRTDDLYYDVPA
CWGHHDVFLLHF
DADSLKYIEDTL
DAHDDPTRSVSL
DAHWHDIKYTVT
DALMSVPPGDLM
DALTDTATVYQW
DAVMHKPGHPGR
DDAIALLRDTDS
DDASPGDARASQ
DDDLNPNNLHHV
DDDNVLTLSRWS
DDDQPVRQGTWP
DDDSQALKHHYN
DDGFFYPAPSRA
DDGFTIPLTVPL
DDGGAPSVQALA
DDHHLHSAEQSV
DDHHTKTRFYPH
DDLAHPWDSIPE
DDLRDMGNENIA
DDNNCDSKTTLR
DDSKPCLDRWND
DDTPNDSLSTHA
DDVSCRDGSWTA
DDVSCVYSDTPD
DDVSHLLYSHVR
DERPDESMIPRS
DESYHTEYAMHL
DEVMSVSSADRD
DFGSDVTWVYKS
DGDGDFSRVVPP
DGETVSMITANV
DGGGDPSVTNRL
DGKLDCKQLDEA
DGSAGDDYASSY
DGSPPDEQPMTP
DGSSKQPQSQTQ
DHADGGFASIPN
DHADGHAFYPPT
DHDHRVGGHLSI
DHHLLDHNDSRV
DHSMTYPSYPWA
DHVSGMDDAACQ
DLPYPVFYPFKP
DMADDASKTTIL
DMHDDIPCVRHS
DMPNQDGPSTDE
DNILGPGDYALD
DNMYYTYQSPDT
DPFDYLDYYALP
DPYPEERAVEEP
DQNYPGRDDSIP
DRGRFGGDWMVW
DRYPEFNWLYPQ
DSHGDSTQHDLS
DSHPGGGTAEPF
DSMLADEVPGRY
DSQDGHTQMDSK
DSSIRFIDDEKL
DSVHDAYLPHGH
DTNLDDYIRHDS
DTSDMHHDIMQS
DTVFDDTAIKRH
DTVMTMRNDGTV
DVDARSRMHDAV
DVPFGQSVDNLF
DVRPDVMRWWIT
DVSMPSVQEQQV
DVTTKTTTTQSL
DVVPPVTADSDH
DVWSWGDDTGHA
DWLSKYTEWSVT
DYFPHDSVEVPY
DYNWDFPSKKPG
DYYPADSRNKDV
DYYPYQSNDVGH
EAASGGGPFFQL
EAPFWMYLFDAD
EDFEMIARLAEE
EDGMQDHNHERN
EDPLDDPLAWYP
EDSWDLHYGAKT
EERWGAVDETNT
EEVATVKYNVVP
EFRWTSNQDDTS
EFTQDFRFHLPS
EIRHDAYARPHD
ELEDAMIAHFHM
EMPFHLDTRDNI
EPFLGHGHPSDN
EQLRAYPAEIYP
ERLAQDEHPWDV
ESVTEQPAENPI
ETVLYPFETVAP
EVAQKHGGGQLT
EWVHDAHMHPLF
EWVPQEWRVNHR
EYYPTKYSDNGS
FASFAETHDEWP
FDSADSHLRDNI
FDWSYDGSYAGR
FGDPDDIIDTAA
FHRPGGPFQSQS
FHTPNQPQPTTR
FLTEEYRAETNN
FPDDTYDYRPQQ
FPSHYPYPNDSN
FQQWDPASDSQI
FQRSYHFNQYQS
FRAQLGPQSQSQ
FSHEDPFGADWP
FYADVEPPWHLM
FYTAFYSPAQIT
GAPDYIEDWDHQ
GAQSAHTIDDDK
GATVPPGTVMGR
GAVNGHYGHLIP
GDDGVVMHGNRR
GDHSRGDHHTTS
GDMSDMITYPDD
GDPSFHADPPFN
GDSQVSASVSMP
GEEWAKLEQPAS
GEKIFYPYPPWR
GFDYHDEMLKRR
GFFTEWVGFTPP
GGAAAVSVSNAS
GGQPTTGGYKHM
GHDTSGHNSHRY
GHLHDSLGEEPV
GHLLYDDTIDMA
GHPPITRSFPGH
GIYPFSQSSTYP
GLVVVYPSFYPE
GPGHFYAGGTID
GQSQQKYPGDWT
GSAYSAQHYVPL
GSDVQQSFGDWG
GTGGGHPSTTLT
GTTTAPTVTVWF
GVEDLFFTRFSD
GYKHDHDVQGRR
GYYADTFHTEWL
HALYPYQVDDEQ
HASDQHAQDSVN
HAYAHEDTETAE
HCQPSTDEQSYC
HDADTVMVRGAE
HDFWDGNWPVSH
HDHDCPHGRRQV
HDHDTKPETPLL
HEYPVTFYPSLS
HFANRPPQPGGG
HFPNMSSQPGGG
HFQPFYALRFFD
HGHDAFKNDHAN
HGHQETVQMHSV
HHHGKESMFHPD
HHHQRHYHLYPL
HHHRGHHFDRWS
HIPIMYSPPGGG
HIPIPPAPPGGG
HIPIQSSLPGGG
HIPNKYAPPGGG
HIPNQYSLPGGG
HIPNTYSVPGGG
HITQLGGGAQPA
HLHAPWPFHHLH
HLTHQAQSDDTN
HMHSSSASHGAS
HPDESQSDWQTR
HPDNKPPDFHDP
HPFAHQQAHPSV
HPSDSADKADFP
HREAVRGEEMQY
HRFDYASPNQQQ
HSDVTWRHDHGN
HSQDGHPQMDSK
HTHIRTYIDDEQ
HWDNHSHLMSMH
HWHHHSYPSVML
HYIPHYPGDEAD
HYPPDTVSIPHD
IAQMEDESTLMY
IDDTLNDTVRWF
IEKRNHPDDDLG
IGGGPTDIADSL
IGNPGPGPFHFA
ILPVLYYPQYPY
ILTPVEWTGEFS
IPPAWDVVDVDI
IPSGDDVMPMVR
IPTVSHIPVSQG
ISDYYHADFIFR
ISWCWWGDDTTK
ITVHLGITVPGN
IYHKHIYHDHGH
IYREDEASWLRL
KAVYPTVDTLFY
KDDPSTRADYTY
KLTTTDGGYQPD
KNDDHYPLVYVE
KPDELHYRYEFN
KTIMDVTWVTVT
KVDVRFNLDGGN
LDAFEFNNDDHN
LDMLDHLNMDMP
LEEQSMHDLFAL
LGQPVTTTQPPT
LHHPPHPHDGVS
LPGGGAHHFVFW
LPHHKQDVHHPH
LPHPVDIDDLDY
LPTSPLYPTEYP
LPVTSVYQSQDD
LRPGEGLDRYPG
LSQVSQFQQTVK
LTIDAVSHLFDG
LTRDNDDSFSFG
LTVTGTTVVPTM
LTYQQAYWDTAD
LVPSYFHEFHVP
MAYQGDTEYMLT
MDASFEYQRDMQ
MDERTHRPTIEE
MFPGQWLYHPGK
MFTAYVPHDDTI
MHPHDDHRTLVQ
MRLHDQHFDDRV
MTEYFTEFPIVS
MYADFPSMYQWR
MYADIPTKYPGL
MYPKIYQLIYPS
NADGVYAREEYL
NAEDEQHYRKVK
NDTLPWHDTWQV
NDYPVNPQNTDD
NEEYVPAQAQYL
NHDGLANHIHDP
NHEVMGEPVMFT
NHHDDVLWLHPY
NHPQAIYQLYQV
NIPPTEDMIPRH
NLHEGGRNEDDY
NLVYPQSMYHSM
NMYYPFHPSKYQ
NNSGGGEHPYNI
NQHFQSVMLTVW
NSDFAHDPDYVP
NSHDGHNQMDSK
NSSDDTTTGHIA
NSVSVQWRYNEW
NTHRYPPHWWAS
PPDYKSPDFDDP
QAFYHHHFQPIP
QAWPVPFSVSVC
QDAEEFWSDQIP
QEDGLVFMADVR
QFGGGSFAHLES
QFQQCTEWQVYP
QGPGWWGAPFPG
QHQAHSNLHHHY
QIHDAILHDVPL
QLMYYPSHQSLM
QNEASFDVYYPT
QPENHDTMSDNN
QPQPETHSQPRI
QPVYQTVLTQSV
QQELLHDQVYQP
QQGNQHCWAQCH
QQHLPQPFVMHP
QSFYVDKLWVSD
QSKLYPGTPGSN
QSQPQHLESVKQ
QSTPQYPSYPAN
QSTTLTVPPTVA
QTEFREEQKLSV
QTEWWFRHGGLF
QTSFQFQPFRHL
QTYTFHHDWVGE
QYFPDDRDWNEI
QYPLQSNVYPIN
RADPSFYPSHDH
RAQEDDCAKYPI
RDDVSVVPISYD
RDGHPGHANSNH
RDYAEENYALLT
RFMADRLWDVAS
RFNDDGRNDRLL
RHMADDWAGYDF
RLSVPGGSVQLS
RPYYTEHDIYYP
RSADDEHYQPVS
RSFYTDEAWFPP
RTDWDLHDIDTR
RTIQPQSVYYFQ
RTYPFVEFNSYP
RVLPDDVSDVHS
SAFTTMQSGGGV
SAGHDRPRHDAQ
SAYLFRMHDDTV
SCDTYYQQSYHY
SDDFHRHYPIYV
SDDPNQSTDLHQ
SDDSTPCLDVRP
SDFNFEDRYTYV
SDPGGHRDYGDP
SDPTWYDDNIPP
SDQKYSELHYRD
SDRFAEEVDHFP
SDYTYSVEDHTP
SEEHLYIDRAFA
SEPRDEFMDYIF
SEYSDMIGDDGA
SFDCHMSGDDNP
SFHVPFSVVSVL
SFQPDSFFQAPT
SGDFAYPDWGLM
SGHPYYRSGGGR
SGIHYPPAKYPQ
SHDMFLHDNRPG
SHDPLMVWFDHM
SHDPNEDITDLT
SHFGHHRQHHNK
SHHWDDLITSTV
SHYPRYPGPGLV
SIAFWWTEDVNP
SKTHYYTEFTVY
SLFAWDVYALEM
SLMSHRDNSDDQ
SLVLASSSGGGE
SLYQAPYYTCYQ
SMHDTSDESLSR
SMHTEQSHYYYK
SMNRPFHDDNSF
SMPEPIFRLEEW
SMPGHKEPGTVG
SMVTVPAGHVPD
SNHKVTVPGTTV
SNHSSMHRWDDS
SNNKVTVTGTTV
SPATTSEDGSSD
SPDDLPNDYNWH
SPDDMPPDSDAP
SPSHYPPFYQSP
SPVADAATHDDA
SQASQDSYPGMS
SQCYYYCGGGSR
SQRNDDLQEYPG
SQSPSMHDQSPQ
SQTASQPTYHDE
SSDHYADDVVRR
SSNFLDADGGGV
STEDSQSTSGTS
STHDNTLNGSHD
STQPTTTTQQDI
STVQTVPMGASQ
SVHYPTTHSYPD
SVIYPGIDWHDY
SVPMLDLMQSVE
SVPSAFYPYQPY
SVPSVVVPAQKP
SVQWFLEDFGHT
SWWCPEWMAQYP
SWYQLYHGGGAV
SYQYVEQFQYLA
SYWYEDSSNTVG
TDYYRSPEFDFR
TEDTTDFDRHKL
TERLRDHEFFHA
TEYLHHDDMARI
TFFYSVPTYSYW
TGHDDLKLRWDP
THCHEVSVPYQH
THDDVHRKFHPE
THHHHHWSEGLM
THWSKDFQNHEE
THYRDSYPDDTQ
TIAKYSDHFYDS
TIEFDWGEQKGP
TISKYYQHHWHW
TIYPPSFIMYPS
TLVDDYDDLWQS
TMHIPTPNVSMH
TPTNQGGQAGGL
TPVPQAPVPPQP
TQIASDDVPYQW
TQTEDPTWTVDT
TSDEESQTLVME
TSPPASQSTASQ
TSYRVYPTYPPY
TTDDDRSSPLER
TTLDHTLDDSSN
TTLSGHLSHPGH
TTNHIRHHHRHH
TTTTPPGAMHAH
TTVPSSYQTTVL
TVCLSPVTVATT
TVDSSWDTGGVP
TVHRFDSDHRCD
TVITSVGSATVT
TVLTVYPIGDAE
TVPVWRDTIPVS
TVPWDGVYTLYP
TVQLTGHNQTVL
TVTVSPTELDTI
TYFQQHQHQINA
TYGRHDDLSDTV
TYPTHPYPSHWH
TYVSLADDETTL
VADVADMGFEQL
VALHYDDKYPDH
VDGHFRDHRDSP
VDNQLDHRDHSR
VEDQSWWTFQYD
VGVYADPIDCDN
VHCETQIHDDTS
VNSLPGVSVSSV
VPAADGTVSGGD
VPAADVPVSGGV
VPFHYWLDYVRY
VPTWCWVFEDRC
VPVSYSHLHVPT
VPVTTRGHDPVP
VPWYTFYPGFNP
VQSPPDHPPEDS
VQWNPTRFWMQW
VRDEDLSMYNPN
VRHDHPQEEPNS
VRKPDDEAPIAA
VSDVADVGFEQL
VSMPVSPGTLPV
VSNNSVSKSVDS
VSPQYPHPYPKD
VSTYFQMQKYSM
VTLPGPGSQTVQ
VTSYPSKYPMLL
VTTVPVVSVTAA
VWRDTGGYPGSV
VYPPVTPFHVYY
VYYPTYFQHPMT
WAHVREQWDDPN
WDHKQYDHYTPK
WDLDRTWGAERS
WECCTQSQSQDF
WEVEFFAHQHPI
WHAMYPMWFYNA
WKHDSVWWPLDA
WLANKHDLFTHD
WPGDNMTIAWPG
WPVWPGNPGYNT
WTVTVSPWAVTD
WTWDVHWVYSAN
WVPDPVTVPWSS
YADDDQTGTLPL
YADDLFNTHNQW
YAHDAQSYYAIT
YCVPRFEEEPTS
YDDLYQFQSQAM
YDQTEEWDGWTV
YDWMFLGKEDLF
YGGSFYPIYHLT
YHSDLSQEDCPL
YLSDYFPYDAYP
YMLDDDANVHST
YMYPTEYHLMLA
YNPDCDDQVDQS
YPGHEFWNYHNR
YPGSQSWMPCDF
YPIDSLGWYYPR
YPMEYGFDVHSL
YPTHDLVTVSKV
YPTRMTRPPTPP
YPVESSWEDPYR
YPWSGYPPSGSL
YQDPQPNYQAWH
YQEGGSQAQMQI
YQFCTLCQYQPL
YQGGDAHYVDYL
YQHGYFQDQPEV
YQLRNSPYYQYS
YQLYSAPLYQAA
YQPYYQTRIKYS
YQSQSAQTRSTH
YSTTPKQSSVTY
YTAQSMMNMYPG
YVPDDGGPSKRR
YVSQQWYVPHDA
YVTDERSFQPGD
YVWSVREDVAHS
YWDESNRHAHDH
YYDDNIPHYYAR
YYPDDLYNKLPH
YYVPGFDDPSDC
AADEDPDTLNTN
AAHAQGHGDTGG
AAYFEVPFFIEL
ADADVADATGTT
ADAHARCQDSSD
ADDLHIQSDVPI
ADDNLLFQPENM
ADDSTDPSVRAW
ADEEAPGNTSAQ
ADFRVMADIAMY
ADITVHGDEVHT
ADTDDALSSMTL
ADTSVPTDTSRT
ADTWYVPTSMYV
AEDFDHDLYLRR
AEDVYQQALRKD
AEKPTDVKWMDH
AEREDYYPPRQH
AFYPLAHYVPFA
AHCDDSLSIDWG
AHIGTTYPFHFY
AHLYFYPSHMFN
AHPWCQPNHPSP
ALDDVSSSRDYH
ALHDDPSSDMMI
AMNQCVDENQKA
ANFSPDCDFPMD
ANVSVSLVGHIT
APDSKSDDLCQS
AQMAEDHQNPYY
AQPERKFSQDHH
AQVMYPIYGDER
AQVTDNCSGSGS
ASASGMHGTAHG
ASDSVKHDTDHR
ASEDSVRDNVHP
ASGLVAHTVTVG
ASHDSGENVRGF
ASQPRRYSDDVL
ASVHDSYRPHGH
ASVSVASIPRAS
ASYPSYYPVSLH
ATGYPYPYVVVP
ATHCPLPTVTVS
ATYRLFDDHHWL
AVCTYPFAYPFS
AVDNQAFDDNPP
AVSVSSQQPWHN
AVTTTTTPYTMS
AVVPPPHHLFHH
AWGARSQWQWPG
AWWGGDLLMAHR
CFALSWYGEEAL
CFQTVQPMASQP
CLFHHHCTLSRT
CLSPGFPVEWCT
CPPDCPHTEDTL
CQDGPWSCQVSQ
CTKEYKGEWSVL
CWLWARDEAQHF
DALGDSDGVSSS
DATYGIHDPDFV
DAYPHYQPYATH
DCCVVPVGKHDC
DCVSHDPSPHLR
DDDGQRGPWIPG
DDDKQFLTFVGF
DDEACGRASDFT
DDEVGMGASLHH
DDFLARPDTHVE
DDGHPITTIHST
DDHPIPGTWSWA
DDHSSHPVYEFS
DDIDVLYPKPEV
DDISDGVPLSLF
DDLIRVDNQHGH
DDNGDQPFPHRL
DDNGHPTSYIYP
DDNNHATETYTY
DDRYDRTWQLTV
DDSTSPGLLPGR
DDSYHTAYAMHL
DDTIYSSVHPSM
DDTPPQPSHHGR
DDTQTIMPVTIT
DDVPVSFPVQHM
DDWPHAFFMLEY
DDYPNHDIAAPM
DERDDAFRGLTF
DERLAIHTDAED
DEYALDYFTATH
DFRFAMHPHFQH
DGHATAVRHVDD
DGPRTRDGFKDV
DGSCTTTVSCPT
DGTCRTQNDDTN
DGYYHQPHDGAF
DHPDYVDWHMRT
DHRFSHDERTLS
DKDDTHFLERTR
DKFYPFLLDDTR
DLGQFCKEFGQD
DLIPFYYADLFA
DLMIFDDSVRRG
DLSWWSEAQDVN
DLYQVYYYPKTV
DNDPLFRENIAY
DPASTIYQYQTH
DPDSMQPPDGLN
DPDYHCKQSSHD
DPFPIDEPSEPS
DPHDDVLWLHPS
DPLRYLHDDTVQ
DPPGHHPSFYQH
DPPPSDCPDQAL
DPQQTPQHFQSG
DPRNDDAHWTIH
DPVFQPGFQSLN
DPVSDYSDGNPM
DQHPVPVDTITY
DREWLQPFGFHD
DRSYFAEWTVPM
DRVSDDLSTSIA
DSAFGGRIYGGQ
DSPSHETPDSQS
DSQRWGETHFDQ
DSQYEDTRARMS
DSYPQQPYTTFQ
DTDTSPHGRMHP
DTHLSIDCHGEH
DTPGNDTQSLLP
DTTPLMLDTVYL
DVPGFQWYVWSS
DVPKQPSVSTVY
DVRANEDLSPDT
DVRDIWYQYDSI
DVTIQLEDNPHR
DVTVSCSNCQPT
DVYSTSQNDDQI
DYATTDSRDTPW
DYLPDAMDANLM
DYPYRTYPWLTR
DYQSHPFHVYKL
DYWYDARSDTGG
EDNPGFVDVVPN
EDPNLAQHPEQQ
EDRFYSSKILGG
EDRLRDELYIRT
EDTRTEENFLTN
EDTTSQPTFFHG
EDVHCNDHALPF
EDVMHLPSPSEV
EDYWVEPPMMIL
EEMNVEWLKLLH
EETPYYMSHWLE
EEWYSTPYYQPI
EFDQWWFPYPYA
EFREVDWVPSWQ
EGNAHRDIDFHW
EHFYVPREEQDR
EHRQIDSPIDDH
EIAHYADVDGHR
EIDDLDSDALYL
EPEPGAYYPPGT
EPGGGRDPLHAF
EPSMSPSQQSVS
EQMVPVPHDIHP
EQSAQMQHLYSQ
ERPSHHYDDVEA
ETHFYNEPSYSN
ETLCDRENDDLS
ETVPTVCLNQRL
EVSTHNHPVSML
EWKYFAPERWDA
EWSLDTHFNVMP
EYPEDTNLFTHL
EYPGDVHGLINQ
EYQFFIPYQAAT
EYTVPRENDRCW
FAPSVSGDQGDG
FDAYYIANYWNN
FDVECKQWFQAL
FFGGAVYKVRWD
FGGGAVPPASRY
FHEEPSQHNKLR
FHTVLHFEDAQW
FHVSQNASQSGG
FMIPGSMAYIGS
FPHGYVPDDHPS
FPIDSYPRDLRL
FPIHSYPRDFRL
FQMNVYPHDCET
FRLSEEDRWLLS
FRVFEPRFHDGH
FSDDSTKPDHSP
FSPEEPLHEDDA
FSQLDDPPDHSV
FSSHQWQHDWST
FSYSLYYADVPG
FTENVPRKHDDR
FTHKDFNVPVPV
FTVETTADDTKN
FVWADDNITDLF
FYAYYLANVWNH
GDHHLTFHLLRT
GDMKHWDHLPGH
GDPVPVDPMIQP
GDQTVCWNCWTP
GDWPGWAIASDD
GEAQPILPDNQP
GEDDNLAFWMRL
GEEVWLSHAYPT
GEQTVERHADVR
GEYQYMHVMLDM
GGDDSADTYTKR
GGDFTTYYMLDV
GGDSLGADQAGS
GGGLVGFTSVPR
GGGPSGPPPLSK
GGGSSADLRSHV
GGGVTVITERLS
GGGYHTDNTRML
GGHDFKVYGDAT
GGHYTADDSTSS
GGSAHLISHHDE
GHDVHMTDNPPD
GHGGQSKQSANW
GHHSQPYQADTT
GHTVFTDFHNDH
GHYPMMHHHLKS
GLRPSVYFYPGL
GNQPVEWRDNIF
GPFSYPRHEYPY
GPGHLFHLQHRM
GPGWTDTPGNMY
GPPRAEDPWYPP
GPSDHDLRDCSM
GQASQVPPVPVP
GQSTDDTVPHQP
GQTHGDHGRDTP
GRQVPGDDTWMH
GSQPFKTPSSQP
GSSLEYTDDSYV
GSVSVSLPILRP
GTGGGPPATKLT
GTHHFDFPFHLQ
GVRMDDVNQQLG
GVYEYIDAVSVS
GVYPTTVQWWTD
GYPNDDAGVSLF
GYPYPSMHTPWS
GYYTDDRRDYAP
HACDDIQPSMNC
HADAHPTEVHFI
HAEDEPAYRPSN
HAMHRHELHHAM
HAYDGRQQDQSY
HAYPFNSQNQMY
HDLDDGGRGLKH
HDPGPGNAHTTT
HFAYLHLYFHQY
HFGGMHKFFGAC
HFHNNYFYGYPS
HFQQCTDWHVYP
HFYPLFRYDREI
HGLCWAYCWQPV
HGLLLEDETNGT
HGRPYPSEKYPN
HGSVRTMHSVPG
HGTHGSDGFTIW
HGYHYSHHHPTF
HHGAQSVHEYHF
HHHHTVHRGHSP
HHHSMTVYASGH
HIPIQYSERGGG
HIYEHDYIPDAP
HLEDHPNPFPYY
HLENRDSTRYDD
HLIPKPSDDPFD
HLMPFLSDHAKL
HLMPWYYHNDHG
HLNTRHHDDLAT
HLQDDTYPKLQP
HLRMFDMDVSFS
HLSQSETHVYSQ
HMYSIVSDEQPT
HNQVPTSEEYQL
HPCFRYPGEVMH
HPEFPGSDYVTE
HPQSQPPFTIDT
HPRSHENDFPPP
HPTDDGPHQSEA
HQRYVTDYPHFQ
HRDDVYESALSK
HRSADTTPHHDD
HSHPNDSHTHQS
HSHTDFHEFMMF
HSNPFYAYDIEP
HSQDGHTHMDSK
HSQPAQHHPSPP
HTVTFHDCTGEQ
HTWNRKHDDPFL
HVQPAHFYVMVQ
HWFRFPGSPPGS
HWVIHSKVYVTV
HWWKTDCNCWDQ
HWWVVTTDEQLA
HYPMIQRYPYPE
IAIDGHSDGSSK
IAQPFYSPGSVS
IAYPMPITMEYP
IDPARTVDDPGI
IGLDSHDQWDVP
IHRQGGVLYYGG
ILPILGHIPGHP
IPAGTLPVPGGG
IPATIHDHHFVD
IPFYQSNYFVVN
IPHWQPHHHNKF
IPLSHHDDCMPT
IPPWPLPVPGGG
IPTGGGSTPTDR
IPWYTYDTRDTA
IQHADDHIPGSR
ISRDVLFLVSDD
IVHGHESEFKQE
IYADIPSKYPGL
IYAQHSHVYPPH
IYYKDPYPYVRD
KAHADDTRHVMI
KATKVHVLPDDD
KFCLSSFDVDVR
KLDDRFPFDSIA
KLDHPYREEVHT
KLQPPHHHPHYN
KLSYPSSPDHDH
KNQSDLHHGNQW
KPEFTEFSSMPP
KPTTDWDAQWAW
KPVPFHDDNRYR
KQTHPPVVPPVP
KVPHRFFDHLYD
KYITIPFYEVYA
KYLADDAGGLDR
KYPQPSVPVEFA
LAAQAREEHHDY
LDHHFDHAATGA
LDRGGTVVETVP
LDTYPAQYEQLD
LDVFDGHTHGQH
LDVGPDWYPTEW
LDWPVPDYGDGL
LEHIPQAPTVTV
LEPRHNDETETH
LKAYPSMYGHGY
LKLDNVKWDCLQ
LLASFDVHYPVE
LLRDTTLDDPML
LMPHDSGEESSY
LPDYKYHDFVVP
LPFYPEELAKTT
LPGHLSRPGSDT
LPKHCSHDDGNW
LPSSWPGGGSPS
LQSDTFQTRDTD
LSDQPMTGDDTP
LSDVYGGGTQKA
LSQSQNQPRQMP
LSRLEPEEEVPA
LTGGGAMLTRDA
LTPHTHHKHHHA
LTSTVTVQPSNS
LTVIDDLSDQQN
LTVTVPPRYPVR
LVTTVSGVDVTT
LYPGYLKSKPGG
MAWEDHLRADIP
MDETVDTHSLEQ
MDHHFDHAAPGS
MDSGKLFHLDHL
MFSSTVTVPPTS
MHDLLVSNDGVG
MHPPHHTHQQSR
MHTTIMYDDTSS
MIDEEKACRTTV
MLGVTGGGRMIS
MLNEQTQQYFYS
MMPGSSVTTGST
MPNDDETSASLR
MQNQYPGSVVPS
MRTHVEWTGEFS
MSDHNFIHDMHG
MVMKPTDDIPDT
MYPDITEEIDTA
MYPGIPFSVYGT
MYPKKHDDAHVL
MYSGEKDTGDYH
NDHLYESVFMHF
NDRRAEEIRNEF
NDSRCVTSDDLP
NDYAFDTMHNVA
NEEALRDHENAL
NGHAGAGHRHPY
NGLTTPVTVTVE
NHYKVHHHGHTS
NHYVYEYPIHSY
NIPIHYPFSHEY
NITGSVPDDGPT
NLHPVPVYPKVP
NLTDDHYSRDPH
NMDAIHAMDTHD
NPEQRIDDVEYY
NPFPGHTVKGPG
NPGDSVAPSPGS
NPHDDVLCQHQS
NPLRYMHDDTVQ
NPTNLTNDYFYY
NQPHAIYQRYQV
NQQQSSMVHLMF
NQVNHPMGGGHS
NRAEDSSLDSKY
NSDESMADGILP
NSLMMYMHYVPY
NSQQWSQSMPHS
NSYQWTSQNQMY
NTNHCDEDPMLF
NVQDDDPTAIKH
NVSRYQAFNVQS
NVYPFEEWRTMQ
NYSHYYLNIFYP
NYSHYYPNNFYS
QAQDHVGFRYYQ
QGESTDEKWRAE
QGGSNGGALQGP
QHDWMQAYYLTR
QHPSSDDGYPML
QMPDHMYYMLPW
QPIDTIYSDNCP
QPPYSHDFRDRH
QPSSQSRMQPTP
QPTHHLNPTHVD
QPTTFDEQSQRS
QQSLDEGLEDTD
QSFGAVREDHDS
QSGDSGNYMQSV
QSPNYPYPFLPE
QSTFQQYFRDHT
QTDYQQNYRSQS
QVIVMDCADDSS
QVMHDTMRQWGK
QVTVMVRTVNEY
QVYDLMQLYVMH
QWYPSVNGDADY
QYHDSEWAYIMT
QYQSSQESHLES
QYQTVPPSHPST
RADSQSTDFDVP
RAHDQADQLFYL
RDFEFHPALNHG
RDFFTTYDEERK
RDYAGFYSDAST
RGGGNLDVLLPG
RHSQQHWHPHTY
RLLDKYTDDTPT
RLLGDDGHHHIT
RMDLDHRHDVSP
RNDDMSFYASTW
RPAEPSRDDVVW
RPDNPVSGDNEW
RPDYYYPDFVVP
RPHQMHHHRTYH
RTAEDVAREQMA
RTSSQHDHEWVI
RTVDPSVTVENL
RTVDVKEFHDIH
RWLPHEEWSSHL
RYHAEEYVLRVS
RYTGDDETFSTF
SAFRESFSGGGE
SAMHLVEDMYSS
SASGGGHAPSPL
SAYHTSMYPWFY
SDAVAYHVDDPV
SDDFWFPNESSC
SDGVMSNSFEDG
SDYIDDTEHATT
SEERTTDVSNVR
SEEYHNRDTLEQ
SEYPYPFKAPGS
SFANVSQWVREF
SFQIEVPPSYPS
SGGVSQWHEHEQ
SGHFEMKDHWDV
SGSTLFLAGGGE
SHDLPLTHQYHD
SHDMPFTPDTHY
SHDTRTPDTWGR
SHFQSHPIPYSY
SHHPLTHPGEVH
SHQFETTTGGGR
SHVPPEPGSMVP
SHWRDADFRSES
SHYQHRDPKYYP
SHYSVYSASGSQ
SIPCLQHEEDKD
SITSHHPSNPVS
SKLWHRDDTFMP
SLDEVEDTSWRK
SLFTKEYDYFDT
SLPGSVDVPYYP
SLYQYPQPFYVD
SMADDAVPYLMT
SMDEFDVPHYSN
SMHFQYSNVWPG
SMHMHPYAIMLT
SMLVSRYVPVSA
SMMWHGEIDFRG
SMVDTYSVDTTS
SPYQRYQVCPQQ
SQLAENNHHHHQ
SQLCPDQTSQCQ
SQPDNRDRNDLD
SQPGAMPGYFST
SQSHSHTSSTTS
SQTNQDSQAPMA
SRILPHQHGGGE
SRTNDDVDGAPW
SSERWYTYEAEE
SSGPGSMGTSSG
SSLVSTVSMHVL
SSMYWWRDRGGP
SSQPGHDVYYFP
SSQPTRSEDFYR
SSQYSPDYFYAS
SSSDEHSRDSRY
SSTLDTAFDSVY
SSVPDDTREPAY
STDRQDCLDNRD
STEDGFDARMNH
STITVTRMLTVP
STPEDDGKPARR
STTPGYVAVPPG
SVHPNLMHDEGH
SVPATVQCTSDD
SVPFPTFYREYN
SVQWFFADFGHT
SVVSVSHWSLWL
SVYSDSNWRNDE
SWPINAEDDAYG
SWTQWDDHLFME
SWWVPPWMAQYP
SWWVPQWLAQYP
SYASYMHMHQLN
SYPDDSVTQPQT
SYPRTHIDCHYP
SYPSSGNEVSVS
SYQRDYPLRFIP
SYRISVPSVYFQ
SYSYEDSSYSGV
SYWYEDSSYTGV
SYYQHLFHCLWQ
TADVQTTADSVT
TAHSDEDTPFLG
TDAAFREDYDLV
TDANPILANDDN
TDGGGRWFRVDP
TDTPANSVSMVS
TDTRDTYYVLLK
TDVSGEREETAN
TEFSWHADFTPK
TEGCHGSMGSHG
TENSPTHHQHPH
TERCLDHPCLRE
TESTQDGHWGHR
TFPGFTVGYPIG
TFPSVDDTTSND
TFREESNQALET
TGEVPDGTVRFD
TGQPHPQEHNHH
THDDNNNETSLL
THFDEFPRREMD
THGGHNAHRDDS
THGHGDGSTLRR
THGHMKYVSHLR
THHHSSNPGHTT
TIDVTHVSSIDL
TIFDGDTQARDM
TIPLFHRDDNYG
TIRPTENTTIYS
TIYGEDYVIPHG
TLDDPLETGADP
TLEFHTEYNETR
TLVPTDAAMDDG
TMWGGGNPLFKY
TNPGHYYSNEDV
TPIEYHADVYPI
TPPFADEDKLAG
TPPFYYSLACVP
TPPPLMHYQEQH
TPPYQGGQAGGM
TQQSHPRSDYDD
TQWRVDETSFRA
TRQWDDHTNMQS
TRWDDRSKQEGF
TSMNIVDDTTHD
TTHDDYKMNKDP
TTHDEFRFYHTL
TTLIPTTTPTPW
TTPDDHILTGDA
TTTHLNGHLRSQ
TTTPPGGEDSWM
TTTPTRPSTSTT
TTTTIPSRTTYG
TTTVTTQVRATT
TVAPSNEWAQDV
TVEDTVAVFRRH
TVHGMHSQHPGE
TVIAPLTVGVTG
TVQPGHFNVMGE
TVSRWTIPADVS
TVTMMQPTTLQP
TWADDAAFHVPR
TWFDHDHPQASF
TWGETRWGSLRT
TYARDETWFIGT
TYHVEYWWGKTP
TYSYSQLTLTYQ
TYVPTVPIQLFG
VALCVTVHPDDC
VAPNVPTTEEDK
VDCKSQDYCHDG
VDTGDATDNEQD
VEDYNTVLLDVP
VFTDDGIIGGVV
VFYADMQYPFWS
VGGGLDHTKHWV
VHCHPSFDDRWD
VHGNEEPSQSVY
VHHWNDYSSRDD
VHSVPFSVYTAV
VKHHHHHWRNPS
VKITDHFYRERD
VLTRWGGGLGKG
VMARFAADDALN
VMLDQTLIREED
VMTHPHVPHPGS
VNATVYQVAYPG
VNCPPVYWPEDV
VNFPDDDLERIP
VPGTVPFRHTPG
VPPQKDVYPLVY
VPTVPVDKKDGA
VPVPTYKYTPVR
VPYSTEVPVVSD
VQDDNTTVRDQG
VQPVPQYVTDNV
VRADRVPFEWVT
VSEESNVSTGHG
VSLSVPESVPLN
VSMQTWEVHFQA
VSMTFEVEWPAH
VSMWLSPVSSMV
VSRPGDESPSPG
VSSVQKYVPKYN
VSTMLSSHHHHV
VSTRAQVSSQQS
VSVVSHILHQAH
VTGHSMSTGHSS
VTNHIEFHFHRT
VTNPSHDYQYSY
VTPLFNDDTMYR
VTQQHTVMHPLV
VVPPMVPNQTVN
VVQDADANDTIT
VVTPFHDDRNID
VVTPFHDESKID
VWAYEVEPFLPP
VYHAEVSVPGKP
VYMSHEQVSVVS
VYPPHSKVYTHK
VYTVSTQPGNGG
WADDSKWFARVA
WDMYPSAYPSYR
WHWRLWDVHDNP
WHYYLHEVSVGH
WLMDVGATVSGG
WPGGPWNPGDNT
WPQADTIEPFYM
WSQPHVPDGHDT
WSTDHFYSTDHY
WTALYPMLFYNA
WVKVPFPTHHWW
WVPMHPVWVKRT
WVPTHGSVPTLP
YAWGPGKWVHDH
YDDALYEQQYNF
YDDPMHMLFDPS
YDFASWIRDDVH
YDTLGDYGHHDP
YDTVEWSVSNIF
YEDETRAIQTVP
YERTWYGDTDTS
YFASDYVSHPFA
YFDDRTWTYVSM
YHGYRGEQAQQF
YKYPYHSLDFDY
YPDEYDSRYEIA
YPGETPSKQEHP
YPIRVVTPVYPL
YPISAIAVYPVT
YPPHYPSNLSDP
YPPNYPVSPPDN
YPRFDDHPYYST
YPSLFYYDTDGL
YPSPTVVQYQPD
YPSPYYAAYPHT
YPSYHRMEDDIR
YPWWGGQSGELH
YQDDNLPPDGHK
YQGDYYASLASS
YQHVSMPIYPPY
YQIYSPPLYQAA
YQLYSPALYQAA
YQYDDHHQPRPR
YRDDTTHMTTKY
YSWDDTAEYHSR
YTDHRLDHLRHH
YTLEIRTVPTVE
YTVPGTWDLFWA
YVPDMAQATWVP
YVPGFQWYVRCS
[truncated: 219,405+ more rows]
