# Supplementary material for: PDL1Binder: Identifying programmed cell death ligand 1 binding peptides by incorporating next-generation phage display data and different peptide descriptors
Source: Front Microbiol. 2022 Jul 15;13:928774. doi: 10.3389/fmicb.2022.928774 (PMC9335124; doi:10.3389/fmicb.2022.928774)
Supplement: Supplementary file 3 [file Data_Sheet_3.xlsx]

## Sheet: FileDescription
Performance metrics of each submodel developed with different feature subsets and machine learning algorithms were provided. Sheets pone1-pone10 display performance metrics of each submodel trained with 10 pairs of sub-datasets, respectively.

## Sheet: pone1
Feature selection method	Feature Normalization	Machine learning method	Sensitivity(%)	Specificity(%)	Precision(%)	Accuracy(%)	MCC	F1	AUROC	AUPRC
CHI2	MinMax	DecisionTree_model	63.75	45	53.48	54.372	0.0915	0.5777	0.5437	0.6768
CHI2	MinMax	NaiveBayes_model	66.25	93.75	91.516	80	0.6247	0.7682	0.8695	0.8881
CHI2	MinMax	GBDT_model	60	56.25	57.96	58.126	0.1645	0.5864	0.6258	0.6642
CHI2	MinMax	QDA_model	63.75	43.75	53.096	53.75	0.0765	0.5786	0.5375	0.6748
CHI2	MinMax	RF_model	61.25	63.75	64.122	62.502	0.2554	0.621	0.659	0.6798
CHI2	MinMax	SVM_model	68.75	75	73.33	71.876	0.4412	0.7059	0.7734	0.8068
CHI2	MinMax	LDA_model	55	65	62.1	60.002	0.2041	0.5783	0.6156	0.6342
CHI2	MinMax	LR_model	71.25	77.5	77.276	74.374	0.4986	0.7309	0.8102	0.8359
CHI2	MinMax	SGD_model	72.5	65	67.31	68.75	0.3774	0.6975	0.7727	0.8003
CHI2	MinMax	KNN_model	43.75	78.75	64.498	61.25	0.2309	0.513	0.6446	0.6757
CHI2	MinMax	XGBoost_model	56.25	61.25	58.988	58.748	0.1765	0.5719	0.5758	0.553
CHI2	MinMax	LightGBM_model	58.75	48.75	53.452	53.748	0.0751	0.5576	0.5031	0.4926
Fscore	MinMax	DecisionTree_model	56.25	60	59.67	58.126	0.1681	0.5704	0.5813	0.689
Fscore	MinMax	NaiveBayes_model	71.25	87.5	85.43	79.376	0.5976	0.7753	0.8351	0.8702
Fscore	MinMax	GBDT_model	63.75	57.5	60.724	60.624	0.2203	0.6146	0.6414	0.6655
Fscore	MinMax	QDA_model	61.25	48.75	54.334	55	0.1027	0.5731	0.55	0.6748
Fscore	MinMax	RF_model	62.5	61.25	63.038	61.874	0.2465	0.6177	0.6836	0.7048
Fscore	MinMax	SVM_model	73.75	82.5	82.048	78.126	0.5731	0.7697	0.8492	0.8695
Fscore	MinMax	LDA_model	61.25	58.75	59.526	60	0.2027	0.5998	0.6746	0.6886
Fscore	MinMax	LR_model	73.75	78.75	77.924	76.25	0.533	0.75	0.8422	0.875
Fscore	MinMax	SGD_model	75	67.5	69.988	71.25	0.433	0.72	0.8039	0.8389
Fscore	MinMax	KNN_model	51.25	68.75	63.558	60	0.2088	0.5618	0.6355	0.6448
Fscore	MinMax	XGBoost_model	62.5	55	58.476	58.748	0.1754	0.6035	0.5961	0.5952
Fscore	MinMax	LightGBM_model	58.75	56.25	56.882	57.502	0.1525	0.5733	0.5766	0.5636
IG	MinMax	DecisionTree_model	53.75	48.75	51.554	51.25	0.0249	0.5252	0.5125	0.6421
IG	MinMax	NaiveBayes_model	63.75	93.75	91.334	78.75	0.6042	0.7494	0.8824	0.8951
IG	MinMax	GBDT_model	60	57.5	58.868	58.752	0.1783	0.5889	0.6156	0.6614
IG	MinMax	QDA_model	58.75	37.5	48.346	48.128	-0.0382	0.5289	0.4813	0.6386
IG	MinMax	RF_model	61.25	63.75	63.462	62.5	0.2524	0.6209	0.6625	0.6782
IG	MinMax	SVM_model	1.25	92.5	5	46.876	-0.1254	0.02	0.2473	0.3685
IG	MinMax	LDA_model	57.5	65	62.916	61.248	0.2285	0.5959	0.6332	0.6508
IG	MinMax	LR_model	72.5	76.25	76.786	74.376	0.4993	0.7342	0.8078	0.836
IG	MinMax	SGD_model	66.25	67.5	67.638	66.876	0.3445	0.661	0.7758	0.8049
IG	MinMax	KNN_model	47.5	78.75	69.314	63.124	0.2779	0.5553	0.6523	0.7162
IG	MinMax	XGBoost_model	62.5	60	61.42	61.248	0.2274	0.6166	0.5719	0.5457
IG	MinMax	LightGBM_model	58.75	43.75	50.766	51.25	0.029	0.5405	0.4836	0.4615
MIC	MinMax	DecisionTree_model	53.75	47.5	50.39	50.624	0.013	0.5182	0.5062	0.6364
MIC	MinMax	NaiveBayes_model	63.75	93.75	91.334	78.75	0.6042	0.7494	0.8824	0.8951
MIC	MinMax	GBDT_model	56.25	63.75	60.91	60	0.2025	0.5817	0.6242	0.6683
MIC	MinMax	QDA_model	63.75	46.25	53.83	55.002	0.1044	0.5816	0.55	0.6785
MIC	MinMax	RF_model	58.75	61.25	60.47	59.998	0.2007	0.5949	0.6527	0.674
MIC	MinMax	SVM_model	1.25	92.5	5	46.876	-0.1254	0.02	0.2473	0.3685
MIC	MinMax	LDA_model	57.5	65	62.916	61.248	0.2285	0.5959	0.6332	0.6508
MIC	MinMax	LR_model	72.5	76.25	76.786	74.376	0.4993	0.7342	0.8078	0.836
MIC	MinMax	SGD_model	68.75	68.75	69.994	68.752	0.3814	0.6873	0.793	0.8283
MIC	MinMax	KNN_model	47.5	78.75	69.314	63.124	0.2779	0.5553	0.6523	0.7162
MIC	MinMax	XGBoost_model	62.5	60	61.42	61.248	0.2274	0.6166	0.5719	0.5457
MIC	MinMax	LightGBM_model	58.75	43.75	50.766	51.25	0.029	0.5405	0.4836	0.4615
Pearson	MinMax	DecisionTree_model	53.75	58.75	56.698	56.25	0.1261	0.5495	0.5625	0.6679
Pearson	MinMax	NaiveBayes_model	71.25	62.5	66.752	66.878	0.3418	0.6846	0.7019	0.7723
Pearson	MinMax	GBDT_model	40	67.5	55.776	53.752	0.0796	0.4599	0.6055	0.6209
Pearson	MinMax	QDA_model	57.5	62.5	62.018	59.998	0.2067	0.5883	0.6	0.7038
Pearson	MinMax	RF_model	51.25	71.25	66.706	61.25	0.2403	0.5695	0.6688	0.6594
Pearson	MinMax	SVM_model	86.25	80	82.168	83.126	0.6714	0.8369	0.9039	0.9047
Pearson	MinMax	LDA_model	47.5	63.75	56.858	55.628	0.1146	0.516	0.532	0.6283
Pearson	MinMax	LR_model	61.25	80	76.04	70.624	0.4238	0.6753	0.7414	0.7628
Pearson	MinMax	SGD_model	53.75	81.25	75.506	67.498	0.37	0.6237	0.7281	0.7504
Pearson	MinMax	KNN_model	3.75	100	40	51.874	0.0876	0.068	0.5523	0.6573
Pearson	MinMax	XGBoost_model	58.75	66.25	65.018	62.502	0.2577	0.6085	0.6047	0.6499
Pearson	MinMax	LightGBM_model	63.75	52.5	57.372	58.126	0.1667	0.5988	0.5391	0.5184

## Sheet: pone2
Feature selection method	Feature Normalization	Machine learning method	Sensitivity(%)	Specificity(%)	Precision(%)	Accuracy(%)	MCC	F1	AUROC	AUPRC
CHI2	MinMax	DecisionTree_model	52.5	60	58.12	56.246	0.1309	0.5397	0.5625	0.6719
CHI2	MinMax	NaiveBayes_model	93.75	71.25	77.66	82.5	0.6704	0.8465	0.8355	0.8731
CHI2	MinMax	GBDT_model	45	51.25	48.84	48.124	-0.0383	0.4597	0.532	0.5689
CHI2	MinMax	QDA_model	70	41.25	54.69	55.624	0.1211	0.6079	0.5562	0.6984
CHI2	MinMax	RF_model	56.25	52.5	57.156	54.376	0.092	0.5513	0.5879	0.6291
CHI2	MinMax	SVM_model	77.5	76.25	77.976	76.874	0.5454	0.7712	0.8246	0.8204
CHI2	MinMax	LDA_model	67.5	60	64.11	63.748	0.2782	0.6519	0.6875	0.7089
CHI2	MinMax	LR_model	73.75	70	72.562	71.876	0.4455	0.7255	0.8141	0.8234
CHI2	MinMax	SGD_model	67.5	66.25	67.636	66.874	0.3413	0.672	0.7918	0.7978
CHI2	MinMax	KNN_model	77.5	45	58.98	61.25	0.237	0.6641	0.634	0.6543
CHI2	MinMax	XGBoost_model	53.75	60	57.334	56.876	0.1438	0.5452	0.5703	0.6364
CHI2	MinMax	LightGBM_model	51.25	56.25	54.358	53.748	0.0757	0.5158	0.5117	0.5407
Fscore	MinMax	DecisionTree_model	51.25	60	57.38	55.626	0.116	0.5365	0.5563	0.665
Fscore	MinMax	NaiveBayes_model	80	67.5	72.22	73.75	0.4873	0.7532	0.7559	0.819
Fscore	MinMax	GBDT_model	56.25	56.25	59.848	56.252	0.1323	0.57	0.611	0.6089
Fscore	MinMax	QDA_model	51.25	47.5	49.178	49.376	-0.0123	0.4986	0.4938	0.624
Fscore	MinMax	RF_model	61.25	58.75	60.916	59.998	0.2064	0.6025	0.6727	0.6922
Fscore	MinMax	SVM_model	78.75	77.5	80.06	78.128	0.5791	0.7837	0.85	0.8335
Fscore	MinMax	LDA_model	73.75	68.75	70.188	71.25	0.4281	0.7176	0.7699	0.7525
Fscore	MinMax	LR_model	76.25	73.75	76.23	75.002	0.5189	0.7482	0.8586	0.852
Fscore	MinMax	SGD_model	75	73.75	75.62	74.376	0.4997	0.7437	0.8586	0.8616
Fscore	MinMax	KNN_model	73.75	56.25	63.78	64.998	0.3063	0.6794	0.6836	0.7035
Fscore	MinMax	XGBoost_model	60	65	67.156	62.5	0.2599	0.623	0.6469	0.6736
Fscore	MinMax	LightGBM_model	60	58.75	60.676	59.376	0.1959	0.5894	0.6195	0.6373
IG	MinMax	DecisionTree_model	53.75	65	61.2	59.376	0.1925	0.5673	0.5938	0.6904
IG	MinMax	NaiveBayes_model	93.75	71.25	77.66	82.5	0.6704	0.8465	0.8406	0.8758
IG	MinMax	GBDT_model	52.5	48.75	52.428	50.624	0.0145	0.5154	0.5234	0.5563
IG	MinMax	QDA_model	66.25	48.75	57.11	57.502	0.1531	0.609	0.575	0.7012
IG	MinMax	RF_model	57.5	52.5	55.316	55	0.1014	0.5561	0.5961	0.6426
IG	MinMax	SVM_model	73.75	75	76.344	74.376	0.4953	0.7443	0.8219	0.8203
IG	MinMax	LDA_model	61.25	61.25	61.886	61.25	0.228	0.6109	0.6523	0.6915
IG	MinMax	LR_model	71.25	71.25	74.1	71.25	0.4403	0.7138	0.8016	0.8138
IG	MinMax	SGD_model	67.5	67.5	68.56	67.502	0.3532	0.6779	0.775	0.7751
IG	MinMax	KNN_model	80	46.25	60.202	63.126	0.2875	0.6824	0.6566	0.6863
IG	MinMax	XGBoost_model	55	57.5	55.794	56.25	0.1289	0.5476	0.5813	0.6494
IG	MinMax	LightGBM_model	48.75	55	51.62	51.874	0.0325	0.4884	0.5297	0.5394
MIC	MinMax	DecisionTree_model	52.5	62.5	58.788	57.498	0.156	0.5466	0.575	0.6752
MIC	MinMax	NaiveBayes_model	93.75	71.25	77.66	82.5	0.6704	0.8465	0.8406	0.8758
MIC	MinMax	GBDT_model	55	47.5	52.206	51.25	0.0254	0.5284	0.5289	0.5613
MIC	MinMax	QDA_model	62.5	48.75	54.85	55.624	0.118	0.5789	0.5562	0.6805
MIC	MinMax	RF_model	53.75	53.75	56.538	53.748	0.082	0.536	0.591	0.6418
MIC	MinMax	SVM_model	73.75	75	76.344	74.376	0.4953	0.7443	0.8219	0.8203
MIC	MinMax	LDA_model	61.25	61.25	61.886	61.25	0.228	0.6109	0.6523	0.6915
MIC	MinMax	LR_model	71.25	71.25	74.1	71.25	0.4403	0.7138	0.8016	0.8138
MIC	MinMax	SGD_model	67.5	65	66.236	66.25	0.3257	0.668	0.7613	0.7654
MIC	MinMax	KNN_model	80	46.25	60.202	63.126	0.2875	0.6824	0.6566	0.6863
MIC	MinMax	XGBoost_model	53.75	58.75	57.202	56.252	0.133	0.5432	0.5695	0.629
MIC	MinMax	LightGBM_model	48.75	55	51.62	51.874	0.0325	0.4884	0.5297	0.5394
Pearson	MinMax	DecisionTree_model	45	62.5	53.014	53.752	0.0738	0.4831	0.5375	0.6276
Pearson	MinMax	NaiveBayes_model	51.25	62.5	58.508	56.874	0.1424	0.5412	0.641	0.6996
Pearson	MinMax	GBDT_model	46.25	62.5	56.906	54.376	0.094	0.5038	0.5945	0.6325
Pearson	MinMax	QDA_model	57.5	56.25	56.844	56.874	0.1385	0.5696	0.5687	0.678
Pearson	MinMax	RF_model	47.5	70	61.626	58.752	0.1838	0.5247	0.6535	0.6476
Pearson	MinMax	SVM_model	88.75	78.75	82.856	83.752	0.6939	0.8476	0.9328	0.9371
Pearson	MinMax	LDA_model	55	67.5	64.002	61.25	0.2356	0.5759	0.5855	0.6637
Pearson	MinMax	LR_model	56.25	75	70.846	65.624	0.3254	0.6203	0.7742	0.7747
Pearson	MinMax	SGD_model	56.25	78.75	73.082	67.502	0.3647	0.6279	0.7641	0.7666
Pearson	MinMax	KNN_model	1.25	100	20	50.624	0.0359	0.0235	0.5504	0.6477
Pearson	MinMax	XGBoost_model	61.25	72.5	70.892	66.872	0.3514	0.6411	0.6781	0.6538
Pearson	MinMax	LightGBM_model	53.75	61.25	57.41	57.5	0.1538	0.5439	0.5992	0.5885

## Sheet: pone3
Feature selection method	Feature Normalization	Machine learning method	Sensitivity(%)	Specificity(%)	Precision(%)	Accuracy(%)	MCC	F1	AUROC	AUPRC
CHI2	MinMax	DecisionTree_model	50	50	50.652	50	0.0011	0.4953	0.5	0.6283
CHI2	MinMax	NaiveBayes_model	83.75	78.75	80.722	81.252	0.637	0.8155	0.8875	0.8947
CHI2	MinMax	GBDT_model	56.25	58.75	58.028	57.504	0.1531	0.5671	0.6391	0.6108
CHI2	MinMax	QDA_model	57.5	37.5	47.562	47.498	-0.0497	0.5162	0.475	0.6316
CHI2	MinMax	RF_model	66.25	67.5	67.984	66.876	0.3466	0.6634	0.6746	0.6447
CHI2	MinMax	SVM_model	75	73.75	75.284	74.374	0.4977	0.7444	0.8386	0.8487
CHI2	MinMax	LDA_model	65	57.5	61.29	61.248	0.2298	0.6253	0.6918	0.7028
CHI2	MinMax	LR_model	78.75	75	76.448	76.874	0.5428	0.7727	0.8453	0.8535
CHI2	MinMax	SGD_model	80	77.5	78.714	78.75	0.5809	0.7897	0.8664	0.878
CHI2	MinMax	KNN_model	65	58.75	60.968	61.874	0.2434	0.6216	0.6496	0.6974
CHI2	MinMax	XGBoost_model	60	67.5	67.366	63.748	0.2892	0.6182	0.6375	0.5875
CHI2	MinMax	LightGBM_model	57.5	57.5	57.93	57.502	0.151	0.5735	0.6086	0.5859
Fscore	MinMax	DecisionTree_model	62.5	56.25	60.84	59.376	0.1889	0.6097	0.5938	0.7104
Fscore	MinMax	NaiveBayes_model	78.75	81.25	81.532	80	0.605	0.7981	0.8512	0.8778
Fscore	MinMax	GBDT_model	66.25	58.75	61.956	62.5	0.2598	0.633	0.6922	0.7068
Fscore	MinMax	QDA_model	71.25	51.25	58.818	61.25	0.2347	0.6429	0.6125	0.7222
Fscore	MinMax	RF_model	67.5	65	65.888	66.252	0.3306	0.6624	0.7227	0.7342
Fscore	MinMax	SVM_model	88.75	76.25	79.922	82.502	0.6652	0.8352	0.8602	0.8524
Fscore	MinMax	LDA_model	62.5	63.75	63.034	63.126	0.2644	0.6242	0.6848	0.6927
Fscore	MinMax	LR_model	85	78.75	81.072	81.876	0.6506	0.8228	0.8695	0.866
Fscore	MinMax	SGD_model	83.75	70	74.118	76.876	0.5502	0.7821	0.8508	0.8454
Fscore	MinMax	KNN_model	66.25	73.75	71.694	70	0.4052	0.6845	0.7371	0.758
Fscore	MinMax	XGBoost_model	61.25	67.5	66.906	64.374	0.2949	0.6327	0.6594	0.6607
Fscore	MinMax	LightGBM_model	62.5	57.5	60.516	60.002	0.2002	0.6121	0.632	0.6376
IG	MinMax	DecisionTree_model	52.5	53.75	53.25	53.126	0.0626	0.5225	0.5313	0.6475
IG	MinMax	NaiveBayes_model	82.5	78.75	80.392	80.628	0.6252	0.8067	0.8859	0.8936
IG	MinMax	GBDT_model	62.5	56.25	59.966	59.372	0.1902	0.6066	0.6406	0.6337
IG	MinMax	QDA_model	51.25	40	46.162	45.622	-0.088	0.4847	0.4562	0.6089
IG	MinMax	RF_model	60	67.5	65.72	63.75	0.283	0.6199	0.6578	0.6872
IG	MinMax	SVM_model	77.5	78.75	78.666	78.126	0.5691	0.7765	0.8461	0.8475
IG	MinMax	LDA_model	68.75	66.25	67.586	67.5	0.3517	0.68	0.702	0.7107
IG	MinMax	LR_model	76.25	75	75.934	75.624	0.5194	0.7565	0.8422	0.8489
IG	MinMax	SGD_model	80	75	76.962	77.502	0.5599	0.7789	0.8453	0.8629
IG	MinMax	KNN_model	58.75	68.75	66.192	63.75	0.2818	0.6142	0.6754	0.6967
IG	MinMax	XGBoost_model	62.5	62.5	63.162	62.498	0.2593	0.6185	0.6195	0.6218
IG	MinMax	LightGBM_model	63.75	55	58.916	59.374	0.1892	0.6102	0.6281	0.6012
MIC	MinMax	DecisionTree_model	51.25	55	57.332	53.124	0.0766	0.5171	0.5312	0.6648
MIC	MinMax	NaiveBayes_model	82.5	78.75	80.392	80.628	0.6252	0.8067	0.8859	0.8936
MIC	MinMax	GBDT_model	63.75	56.25	60.424	59.996	0.2031	0.6148	0.6328	0.6107
MIC	MinMax	QDA_model	55	38.75	47.896	46.876	-0.0653	0.5085	0.4688	0.627
MIC	MinMax	RF_model	60	67.5	66.39	63.75	0.2816	0.6242	0.6773	0.6718
MIC	MinMax	SVM_model	77.5	78.75	78.666	78.126	0.5691	0.7765	0.8461	0.8475
MIC	MinMax	LDA_model	68.75	66.25	67.586	67.5	0.3517	0.68	0.702	0.7107
MIC	MinMax	LR_model	76.25	75	75.934	75.624	0.5194	0.7565	0.8422	0.8489
MIC	MinMax	SGD_model	76.25	78.75	79.85	77.498	0.5684	0.7676	0.8562	0.8674
MIC	MinMax	KNN_model	58.75	68.75	66.192	63.75	0.2818	0.6142	0.6754	0.6967
MIC	MinMax	XGBoost_model	62.5	60	61.778	61.25	0.2339	0.6116	0.6453	0.6297
MIC	MinMax	LightGBM_model	63.75	55	58.916	59.374	0.1892	0.6102	0.6281	0.6012
Pearson	MinMax	DecisionTree_model	48.75	46.25	46.364	47.5	-0.0526	0.4667	0.475	0.6037
Pearson	MinMax	NaiveBayes_model	63.75	67.5	68.712	65.624	0.3212	0.653	0.6969	0.7653
Pearson	MinMax	GBDT_model	46.25	60	52.916	53.124	0.0615	0.49	0.557	0.5942
Pearson	MinMax	QDA_model	60	50	54.974	55	0.0996	0.5723	0.55	0.6749
Pearson	MinMax	RF_model	52.5	71.25	64.782	61.874	0.2424	0.5796	0.6266	0.6384
Pearson	MinMax	SVM_model	88.75	76.25	79.562	82.5	0.6683	0.8334	0.9164	0.91
Pearson	MinMax	LDA_model	55	73.75	68.66	64.376	0.2987	0.6017	0.652	0.7216
Pearson	MinMax	LR_model	57.5	77.5	73.652	67.502	0.3664	0.6366	0.7625	0.7603
Pearson	MinMax	SGD_model	61.25	76.25	73.564	68.752	0.3858	0.6626	0.7781	0.765
Pearson	MinMax	KNN_model	2.5	100	40	51.248	0.0718	0.047	0.5516	0.6258
Pearson	MinMax	XGBoost_model	62.5	72.5	71.184	67.504	0.3606	0.6566	0.675	0.654
Pearson	MinMax	LightGBM_model	61.25	62.5	62.706	61.878	0.2421	0.613	0.643	0.6376

## Sheet: pone4
Feature selection method	Feature Normalization	Machine learning method	Sensitivity(%)	Specificity(%)	Precision(%)	Accuracy(%)	MCC	F1	AUROC	AUPRC
CHI2	MinMax	DecisionTree_model	56.25	51.25	52.464	53.75	0.0758	0.5405	0.5375	0.6529
CHI2	MinMax	NaiveBayes_model	87.5	70	76.046	78.75	0.5919	0.808	0.8355	0.8627
CHI2	MinMax	GBDT_model	45	53.75	49.012	49.376	-0.0119	0.4617	0.4836	0.5057
CHI2	MinMax	QDA_model	45	51.25	47.98	48.126	-0.0377	0.4636	0.4813	0.6024
CHI2	MinMax	RF_model	48.75	53.75	51.012	51.25	0.0243	0.4917	0.5504	0.5526
CHI2	MinMax	SVM_model	76.25	45	58.178	60.626	0.2421	0.6557	0.641	0.6425
CHI2	MinMax	LDA_model	63.75	62.5	62.444	63.124	0.2632	0.6304	0.6562	0.6833
CHI2	MinMax	LR_model	63.75	62.5	62.92	63.128	0.2639	0.6315	0.6969	0.7074
CHI2	MinMax	SGD_model	57.5	61.25	59.918	59.374	0.1909	0.5825	0.675	0.6849
CHI2	MinMax	KNN_model	65	46.25	54.954	55.626	0.1146	0.5935	0.5551	0.5968
CHI2	MinMax	XGBoost_model	48.75	56.25	52.776	52.5	0.051	0.5028	0.4766	0.4828
CHI2	MinMax	LightGBM_model	40	53.75	46.02	46.874	-0.0634	0.4229	0.4524	0.4766
Fscore	MinMax	DecisionTree_model	61.25	58.75	59.642	60.002	0.2031	0.5996	0.6	0.7013
Fscore	MinMax	NaiveBayes_model	88.75	62.5	70.708	75.626	0.5302	0.7862	0.7609	0.8224
Fscore	MinMax	GBDT_model	53.75	57.5	54.828	55.624	0.1155	0.5364	0.5953	0.6148
Fscore	MinMax	QDA_model	45	55	50.62	49.998	0.0012	0.4724	0.5	0.6156
Fscore	MinMax	RF_model	55	55	54.888	55	0.1004	0.5481	0.5984	0.5928
Fscore	MinMax	SVM_model	71.25	63.75	66.18	67.5	0.358	0.6817	0.7445	0.7444
Fscore	MinMax	LDA_model	50	52.5	50.936	51.248	0.025	0.5016	0.5242	0.5605
Fscore	MinMax	LR_model	68.75	63.75	65.224	66.25	0.3277	0.6674	0.7492	0.7393
Fscore	MinMax	SGD_model	60	68.75	65.078	64.372	0.2884	0.622	0.7215	0.7224
Fscore	MinMax	KNN_model	51.25	72.5	66.68	61.874	0.2498	0.5643	0.6559	0.6824
Fscore	MinMax	XGBoost_model	57.5	55	55.284	56.252	0.1278	0.5589	0.5539	0.5642
Fscore	MinMax	LightGBM_model	45	53.75	48.522	49.374	-0.0145	0.4653	0.4774	0.4923
IG	MinMax	DecisionTree_model	56.25	45	50.458	50.624	0.0102	0.5292	0.5062	0.6429
IG	MinMax	NaiveBayes_model	86.25	70	75.85	78.126	0.5785	0.8012	0.8344	0.8639
IG	MinMax	GBDT_model	45	52.5	48.62	48.748	-0.0249	0.4599	0.4922	0.5318
IG	MinMax	QDA_model	47.5	52.5	52.44	50	0.0036	0.4911	0.5	0.631
IG	MinMax	RF_model	53.75	48.75	50.06	51.25	0.0323	0.5125	0.5508	0.5514
IG	MinMax	SVM_model	66.25	60	62.46	63.126	0.2644	0.6415	0.7195	0.7372
IG	MinMax	LDA_model	55	55	53.976	55	0.1002	0.5426	0.6074	0.6689
IG	MinMax	LR_model	62.5	60	60.972	61.25	0.2262	0.6157	0.7094	0.7331
IG	MinMax	SGD_model	56.25	63.75	60.884	59.998	0.2015	0.5835	0.6781	0.719
IG	MinMax	KNN_model	63.75	52.5	57.418	58.126	0.1639	0.6023	0.5676	0.6062
IG	MinMax	XGBoost_model	51.25	53.75	51.722	52.5	0.0511	0.5102	0.4797	0.4845
IG	MinMax	LightGBM_model	40	53.75	46.02	46.874	-0.0634	0.4229	0.4524	0.4766
MIC	MinMax	DecisionTree_model	47.5	43.75	44.9	45.626	-0.0899	0.4559	0.4563	0.5933
MIC	MinMax	NaiveBayes_model	86.25	70	75.85	78.126	0.5785	0.8012	0.8344	0.8639
MIC	MinMax	GBDT_model	43.75	53.75	48.124	48.75	-0.0249	0.4494	0.4906	0.5286
MIC	MinMax	QDA_model	42.5	46.25	45.262	44.378	-0.1128	0.4364	0.4438	0.5826
MIC	MinMax	RF_model	60	48.75	54.42	54.374	0.0916	0.5652	0.543	0.5586
MIC	MinMax	SVM_model	66.25	60	62.46	63.126	0.2644	0.6415	0.7195	0.7372
MIC	MinMax	LDA_model	55	55	53.976	55	0.1002	0.5426	0.6074	0.6689
MIC	MinMax	LR_model	62.5	60	60.972	61.25	0.2262	0.6157	0.7094	0.7331
MIC	MinMax	SGD_model	61.25	68.75	66.318	64.998	0.3026	0.6342	0.6961	0.7005
MIC	MinMax	KNN_model	63.75	52.5	57.418	58.126	0.1639	0.6023	0.5676	0.6062
MIC	MinMax	XGBoost_model	51.25	53.75	51.722	52.5	0.0511	0.5102	0.4797	0.4845
MIC	MinMax	LightGBM_model	40	53.75	46.02	46.874	-0.0634	0.4229	0.4524	0.4766
Pearson	MinMax	DecisionTree_model	53.75	63.75	59.628	58.748	0.1758	0.5649	0.5875	0.6825
Pearson	MinMax	NaiveBayes_model	62.5	57.5	59.228	60	0.2043	0.6039	0.6305	0.7106
Pearson	MinMax	GBDT_model	38.75	63.75	50.694	51.25	0.0229	0.4378	0.5316	0.5362
Pearson	MinMax	QDA_model	45	48.75	46.19	46.876	-0.0648	0.451	0.4688	0.5935
Pearson	MinMax	RF_model	46.25	66.25	57.09	56.25	0.1262	0.5054	0.6035	0.5711
Pearson	MinMax	SVM_model	87.5	72.5	76.224	80	0.6072	0.8144	0.8726	0.8697
Pearson	MinMax	LDA_model	48.75	63.75	58.3	56.25	0.1293	0.5272	0.5785	0.6593
Pearson	MinMax	LR_model	43.75	66.25	56.45	55	0.1035	0.4876	0.582	0.5784
Pearson	MinMax	SGD_model	45	68.75	58.308	56.874	0.14	0.5038	0.5594	0.5663
Pearson	MinMax	KNN_model	1.25	100	20	50.624	0.0359	0.0235	0.5148	0.5911
Pearson	MinMax	XGBoost_model	58.75	65	62.638	61.874	0.2418	0.6002	0.6172	0.6156
Pearson	MinMax	LightGBM_model	50	50	50.322	50	0.0007	0.4983	0.5102	0.5435

## Sheet: pone5
Feature selection method	Feature Normalization	Machine learning method	Sensitivity(%)	Specificity(%)	Precision(%)	Accuracy(%)	MCC	F1	AUROC	AUPRC
CHI2	MinMax	DecisionTree_model	31.25	47.5	35.632	39.374	-0.2214	0.3308	0.3937	0.5063
CHI2	MinMax	NaiveBayes_model	96.25	60	70.96	78.124	0.6069	0.8156	0.7812	0.8454
CHI2	MinMax	GBDT_model	53.75	57.5	55.94	55.624	0.1128	0.5451	0.5273	0.5272
CHI2	MinMax	QDA_model	48.75	53.75	51.024	51.248	0.0254	0.4945	0.5125	0.627
CHI2	MinMax	RF_model	57.5	57.5	57.288	57.498	0.1502	0.5735	0.6039	0.573
CHI2	MinMax	SVM_model	77.5	71.25	72.882	74.374	0.4906	0.7499	0.732	0.6899
CHI2	MinMax	LDA_model	61.25	66.25	64.358	63.75	0.2762	0.6262	0.6902	0.6958
CHI2	MinMax	LR_model	67.5	76.25	74.572	71.876	0.4467	0.6993	0.7774	0.7633
CHI2	MinMax	SGD_model	66.25	76.25	73.594	71.248	0.4342	0.6899	0.8125	0.8158
CHI2	MinMax	KNN_model	55	53.75	55.09	54.374	0.0956	0.5373	0.5817	0.6342
CHI2	MinMax	XGBoost_model	50	52.5	51.42	51.252	0.0258	0.4988	0.4375	0.4802
CHI2	MinMax	LightGBM_model	43.75	55	49.136	49.376	-0.0128	0.4612	0.4656	0.5046
Fscore	MinMax	DecisionTree_model	52.5	52.5	51.8	52.504	0.0515	0.5172	0.525	0.6403
Fscore	MinMax	NaiveBayes_model	91.25	58.75	68.966	75	0.5302	0.785	0.75	0.823
Fscore	MinMax	GBDT_model	61.25	52.5	55.878	56.876	0.1405	0.5808	0.6133	0.596
Fscore	MinMax	QDA_model	67.5	47.5	56.446	57.498	0.1525	0.6142	0.575	0.701
Fscore	MinMax	RF_model	65	55	59.094	60	0.2025	0.6161	0.6465	0.6317
Fscore	MinMax	SVM_model	76.25	75	75.252	75.624	0.5184	0.7528	0.7961	0.7937
Fscore	MinMax	LDA_model	72.5	68.75	70.02	70.622	0.4204	0.7067	0.7559	0.7521
Fscore	MinMax	LR_model	73.75	77.5	77.008	75.626	0.5206	0.7474	0.8281	0.8257
Fscore	MinMax	SGD_model	75	73.75	74.18	74.374	0.4917	0.7429	0.8172	0.8153
Fscore	MinMax	KNN_model	58.75	56.25	56.446	57.5	0.1562	0.5603	0.6086	0.6472
Fscore	MinMax	XGBoost_model	53.75	58.75	56.244	56.254	0.125	0.5487	0.5547	0.5398
Fscore	MinMax	LightGBM_model	48.75	53.75	50.914	51.252	0.0249	0.4965	0.5336	0.5672
IG	MinMax	DecisionTree_model	33.75	50	39.088	41.872	-0.1718	0.3551	0.4187	0.5298
IG	MinMax	NaiveBayes_model	97.5	60	71.22	78.75	0.6233	0.8218	0.7875	0.8498
IG	MinMax	GBDT_model	52.5	55	53.698	53.75	0.0737	0.5268	0.5172	0.5225
IG	MinMax	QDA_model	55	56.25	54.718	55.624	0.1133	0.5463	0.5562	0.6611
IG	MinMax	RF_model	60	52.5	56.054	56.252	0.1265	0.5769	0.5668	0.538
IG	MinMax	SVM_model	77.5	70	72.05	73.75	0.477	0.7464	0.7285	0.6858
IG	MinMax	LDA_model	65	63.75	63.492	64.378	0.2971	0.6349	0.7113	0.724
IG	MinMax	LR_model	65	72.5	70.978	68.75	0.3845	0.6684	0.7594	0.7526
IG	MinMax	SGD_model	68.75	75	75.078	71.876	0.4548	0.7006	0.7797	0.795
IG	MinMax	KNN_model	56.25	57.5	57.25	56.874	0.1443	0.5565	0.6242	0.6769
IG	MinMax	XGBoost_model	47.5	53.75	51.546	50.626	0.0135	0.4889	0.482	0.5052
IG	MinMax	LightGBM_model	45	55	50.032	50.002	0.0003	0.4725	0.4574	0.501
MIC	MinMax	DecisionTree_model	35	50	39.724	42.498	-0.1569	0.3682	0.425	0.5361
MIC	MinMax	NaiveBayes_model	97.5	60	71.22	78.75	0.6233	0.8218	0.7875	0.8498
MIC	MinMax	GBDT_model	55	50	52.298	52.498	0.0494	0.5349	0.5242	0.5363
MIC	MinMax	QDA_model	52.5	55	53.326	53.752	0.0761	0.5245	0.5375	0.6479
MIC	MinMax	RF_model	55	55	54.674	55	0.0999	0.5478	0.5813	0.5939
MIC	MinMax	SVM_model	77.5	70	72.05	73.75	0.477	0.7464	0.7285	0.6858
MIC	MinMax	LDA_model	65	63.75	63.492	64.378	0.2971	0.6349	0.7113	0.724
MIC	MinMax	LR_model	65	72.5	70.978	68.75	0.3845	0.6684	0.7594	0.7526
MIC	MinMax	SGD_model	65	70	68.542	67.502	0.3567	0.6594	0.7469	0.7597
MIC	MinMax	KNN_model	56.25	57.5	57.25	56.874	0.1443	0.5565	0.6242	0.6769
MIC	MinMax	XGBoost_model	46.25	52.5	49.524	49.376	-0.0132	0.4731	0.4859	0.5036
MIC	MinMax	LightGBM_model	45	55	50.032	50.002	0.0003	0.4725	0.4574	0.501
Pearson	MinMax	DecisionTree_model	45	60	52.71	52.498	0.0538	0.4766	0.525	0.626
Pearson	MinMax	NaiveBayes_model	58.75	58.75	59.808	58.75	0.1813	0.584	0.6242	0.7045
Pearson	MinMax	GBDT_model	42.5	63.75	54.822	53.126	0.0671	0.471	0.5313	0.5065
Pearson	MinMax	QDA_model	61.25	50	55.146	55.626	0.1162	0.5767	0.5563	0.6788
Pearson	MinMax	RF_model	48.75	72.5	64.822	60.624	0.2243	0.5471	0.6523	0.6095
Pearson	MinMax	SVM_model	86.25	77.5	79.786	81.876	0.6488	0.8246	0.9156	0.9171
Pearson	MinMax	LDA_model	41.25	57.5	49.298	49.376	-0.0125	0.442	0.4715	0.5951
Pearson	MinMax	LR_model	52.5	70	64.634	61.252	0.236	0.5652	0.7063	0.7021
Pearson	MinMax	SGD_model	52.5	76.25	71	64.376	0.3075	0.5888	0.6649	0.6619
Pearson	MinMax	KNN_model	1.25	96.25	10	48.752	-0.0718	0.0222	0.516	0.537
Pearson	MinMax	XGBoost_model	50	62.5	56.36	56.248	0.1253	0.5222	0.5703	0.5676
Pearson	MinMax	LightGBM_model	45	52.5	48.57	48.75	-0.0252	0.4669	0.4645	0.4914

## Sheet: pone6
Feature selection method	Feature Normalization	Machine learning method	Sensitivity(%)	Specificity(%)	Precision(%)	Accuracy(%)	MCC	F1	AUROC	AUPRC
CHI2	MinMax	DecisionTree_model	53.75	57.5	55.77	55.624	0.1127	0.5466	0.5562	0.6632
CHI2	MinMax	NaiveBayes_model	67.5	88.75	86.272	78.124	0.5807	0.752	0.8633	0.8771
CHI2	MinMax	GBDT_model	52.5	57.5	55.02	55	0.1017	0.5294	0.6203	0.6223
CHI2	MinMax	QDA_model	41.25	51.25	46.448	46.25	-0.0748	0.4332	0.4625	0.5854
CHI2	MinMax	RF_model	55	61.25	59.476	58.124	0.1669	0.5647	0.6391	0.6006
CHI2	MinMax	SVM_model	75	67.5	70.088	71.254	0.4322	0.7207	0.7703	0.7518
CHI2	MinMax	LDA_model	60	56.25	58.932	58.124	0.1617	0.5904	0.6063	0.6438
CHI2	MinMax	LR_model	70	66.25	67.334	68.126	0.3668	0.6838	0.782	0.785
CHI2	MinMax	SGD_model	66.25	58.75	61.396	62.498	0.2538	0.6348	0.7336	0.7673
CHI2	MinMax	KNN_model	52.5	78.75	71.518	65.624	0.326	0.6017	0.6801	0.7489
CHI2	MinMax	XGBoost_model	52.5	57.5	54.47	54.998	0.1011	0.5302	0.5391	0.5264
CHI2	MinMax	LightGBM_model	47.5	57.5	53.15	52.5	0.0514	0.4953	0.561	0.5811
Fscore	MinMax	DecisionTree_model	53.75	45	49.412	49.376	-0.0125	0.5125	0.4938	0.6314
Fscore	MinMax	NaiveBayes_model	67.5	88.75	85.304	78.124	0.5759	0.751	0.8441	0.8633
Fscore	MinMax	GBDT_model	58.75	67.5	65.268	63.126	0.2682	0.6121	0.6469	0.6268
Fscore	MinMax	QDA_model	63.75	46.25	53.096	55.002	0.1132	0.5764	0.55	0.6748
Fscore	MinMax	RF_model	66.25	58.75	61.956	62.5	0.2548	0.6359	0.6508	0.6369
Fscore	MinMax	SVM_model	77.5	67.5	70.646	72.502	0.4556	0.7373	0.7656	0.7459
Fscore	MinMax	LDA_model	56.25	57.5	57.276	56.876	0.1411	0.563	0.6172	0.6389
Fscore	MinMax	LR_model	70	67.5	68.718	68.754	0.3821	0.6885	0.7656	0.7631
Fscore	MinMax	SGD_model	72.5	66.25	68.014	69.376	0.3949	0.6967	0.7414	0.7399
Fscore	MinMax	KNN_model	47.5	75	62.964	61.25	0.2288	0.5296	0.6793	0.6684
Fscore	MinMax	XGBoost_model	58.75	55	56.804	56.876	0.1413	0.5705	0.5313	0.5214
Fscore	MinMax	LightGBM_model	58.75	51.25	54.636	55	0.1026	0.561	0.5367	0.546
IG	MinMax	DecisionTree_model	60	52.5	55.77	56.252	0.1268	0.5758	0.5625	0.6789
IG	MinMax	NaiveBayes_model	66.25	88.75	85.32	77.498	0.5656	0.7433	0.8637	0.8742
IG	MinMax	GBDT_model	55	58.75	57.828	56.876	0.1406	0.5584	0.6195	0.595
IG	MinMax	QDA_model	45	61.25	54.232	53.126	0.0647	0.4886	0.5313	0.6336
IG	MinMax	RF_model	63.75	60	61.556	61.874	0.2418	0.6214	0.6488	0.6266
IG	MinMax	SVM_model	75	66.25	69.136	70.628	0.4192	0.7164	0.7719	0.7579
IG	MinMax	LDA_model	55	58.75	55.994	56.878	0.1428	0.5487	0.5777	0.6043
IG	MinMax	LR_model	70	68.75	69.112	69.374	0.3893	0.6941	0.7859	0.7872
IG	MinMax	SGD_model	65	62.5	62.944	63.75	0.2765	0.6385	0.7641	0.7775
IG	MinMax	KNN_model	50	81.25	73.214	65.626	0.3324	0.5879	0.6785	0.7402
IG	MinMax	XGBoost_model	55	53.75	54.454	54.374	0.0879	0.5428	0.5359	0.5277
IG	MinMax	LightGBM_model	47.5	57.5	53.15	52.5	0.0514	0.4953	0.5656	0.5841
MIC	MinMax	DecisionTree_model	48.75	51.25	49.882	50	0.0005	0.4875	0.5	0.6213
MIC	MinMax	NaiveBayes_model	66.25	88.75	85.32	77.498	0.5656	0.7433	0.8637	0.8742
MIC	MinMax	GBDT_model	53.75	60	58.306	56.876	0.1418	0.5528	0.6102	0.5984
MIC	MinMax	QDA_model	45	61.25	53.686	53.124	0.0635	0.4884	0.5312	0.6309
MIC	MinMax	RF_model	62.5	56.25	59.092	59.376	0.1907	0.6036	0.6254	0.5893
MIC	MinMax	SVM_model	75	66.25	69.136	70.628	0.4192	0.7164	0.7719	0.7579
MIC	MinMax	LDA_model	55	58.75	55.994	56.878	0.1428	0.5487	0.5777	0.6043
MIC	MinMax	LR_model	70	68.75	69.112	69.374	0.3893	0.6941	0.7859	0.7872
MIC	MinMax	SGD_model	67.5	61.25	63.06	64.374	0.2921	0.6494	0.7555	0.7741
MIC	MinMax	KNN_model	50	81.25	73.214	65.626	0.3324	0.5879	0.6785	0.7402
MIC	MinMax	XGBoost_model	52.5	58.75	55.792	55.626	0.1136	0.5371	0.518	0.5306
MIC	MinMax	LightGBM_model	47.5	57.5	53.15	52.5	0.0514	0.4953	0.5656	0.5841
Pearson	MinMax	DecisionTree_model	46.25	48.75	47.746	47.498	-0.05	0.4681	0.475	0.6043
Pearson	MinMax	NaiveBayes_model	68.75	67.5	67.974	68.128	0.3666	0.6798	0.7395	0.7791
Pearson	MinMax	GBDT_model	46.25	60	53.946	53.122	0.0647	0.4928	0.5871	0.5741
Pearson	MinMax	QDA_model	52.5	32.5	43.8	42.5	-0.1563	0.4763	0.425	0.6002
Pearson	MinMax	RF_model	58.75	66.25	63.558	62.502	0.2529	0.6067	0.634	0.588
Pearson	MinMax	SVM_model	83.75	82.5	82.452	83.126	0.6657	0.829	0.8992	0.8928
Pearson	MinMax	LDA_model	52.5	62.5	59.902	57.5	0.1541	0.5556	0.5566	0.6631
Pearson	MinMax	LR_model	60	78.75	74.326	69.376	0.3981	0.6599	0.7898	0.7902
Pearson	MinMax	SGD_model	65	82.5	78.862	73.752	0.483	0.7121	0.7875	0.7913
Pearson	MinMax	KNN_model	1.25	97.5	20	49.376	-0.0359	0.0235	0.6043	0.6844
Pearson	MinMax	XGBoost_model	61.25	68.75	67.184	65	0.3039	0.6379	0.6125	0.5733
Pearson	MinMax	LightGBM_model	63.75	55	58.638	59.374	0.1896	0.6094	0.575	0.5811

## Sheet: pone7
Feature selection method	Feature Normalization	Machine learning method	Sensitivity(%)	Specificity(%)	Precision(%)	Accuracy(%)	MCC	F1	AUROC	AUPRC
CHI2	MinMax	DecisionTree_model	50	60	55.428	55	0.101	0.5236	0.55	0.6521
CHI2	MinMax	NaiveBayes_model	91.25	65	72.71	78.126	0.5841	0.8081	0.8195	0.8515
CHI2	MinMax	GBDT_model	47.5	53.75	49.628	50.628	0.0119	0.483	0.5023	0.525
CHI2	MinMax	QDA_model	43.75	48.75	42.708	46.25	-0.0869	0.4293	0.4625	0.5729
CHI2	MinMax	RF_model	57.5	50	53.304	53.748	0.0763	0.5507	0.5758	0.5853
CHI2	MinMax	SVM_model	67.5	68.75	68.26	68.126	0.3667	0.6751	0.7211	0.7229
CHI2	MinMax	LDA_model	51.25	56.25	53.764	53.748	0.0765	0.52	0.6234	0.6386
CHI2	MinMax	LR_model	66.25	67.5	66.676	66.874	0.3428	0.66	0.7578	0.7754
CHI2	MinMax	SGD_model	65	66.25	65.668	65.622	0.3134	0.6525	0.7336	0.7441
CHI2	MinMax	KNN_model	48.75	65	58.524	56.874	0.1423	0.5234	0.6051	0.609
CHI2	MinMax	XGBoost_model	45	53.75	49.296	49.374	-0.0122	0.4659	0.4898	0.5146
CHI2	MinMax	LightGBM_model	47.5	48.75	46.286	48.126	-0.0402	0.466	0.4719	0.477
Fscore	MinMax	DecisionTree_model	43.75	47.5	45.23	45.624	-0.0893	0.4428	0.4562	0.5855
Fscore	MinMax	NaiveBayes_model	77.5	57.5	64.574	67.502	0.3645	0.7007	0.6922	0.7733
Fscore	MinMax	GBDT_model	58.75	55	55.706	56.874	0.1402	0.5689	0.5688	0.5682
Fscore	MinMax	QDA_model	61.25	55	58.652	58.126	0.1644	0.5962	0.5813	0.6964
Fscore	MinMax	RF_model	68.75	57.5	61.736	63.124	0.265	0.6499	0.6301	0.6059
Fscore	MinMax	SVM_model	71.25	80	79.032	75.626	0.5258	0.7384	0.7984	0.8062
Fscore	MinMax	LDA_model	76.25	56.25	63.576	66.25	0.3346	0.692	0.6984	0.6875
Fscore	MinMax	LR_model	76.25	70	72.5	73.126	0.4745	0.7359	0.8156	0.8267
Fscore	MinMax	SGD_model	71.25	63.75	66.91	67.502	0.3531	0.6878	0.7703	0.756
Fscore	MinMax	KNN_model	52.5	58.75	56.136	55.626	0.1151	0.5384	0.593	0.6283
Fscore	MinMax	XGBoost_model	61.25	65	63.442	63.124	0.2698	0.6149	0.5992	0.5854
Fscore	MinMax	LightGBM_model	62.5	51.25	56.452	56.876	0.1406	0.5904	0.5695	0.6162
IG	MinMax	DecisionTree_model	46.25	61.25	55.678	53.75	0.0789	0.5022	0.5375	0.644
IG	MinMax	NaiveBayes_model	91.25	68.75	75.04	80.002	0.6187	0.8216	0.8297	0.8496
IG	MinMax	GBDT_model	48.75	53.75	50.392	51.252	0.0246	0.4924	0.5164	0.5446
IG	MinMax	QDA_model	46.25	43.75	43.158	45.002	-0.1025	0.4447	0.45	0.5814
IG	MinMax	RF_model	57.5	50	53.742	53.748	0.0759	0.5531	0.5605	0.5463
IG	MinMax	SVM_model	62.5	76.25	72.992	69.376	0.4015	0.6599	0.7516	0.768
IG	MinMax	LDA_model	56.25	62.5	59.912	59.374	0.1891	0.5776	0.6238	0.6299
IG	MinMax	LR_model	66.25	67.5	66.642	66.874	0.3413	0.6612	0.7648	0.7831
IG	MinMax	SGD_model	67.5	68.75	68.246	68.124	0.3641	0.6773	0.768	0.7769
IG	MinMax	KNN_model	50	67.5	61.052	58.75	0.185	0.5303	0.607	0.6709
IG	MinMax	XGBoost_model	48.75	52.5	50.944	50.628	0.0137	0.4955	0.461	0.494
IG	MinMax	LightGBM_model	47.5	48.75	46.286	48.126	-0.0402	0.466	0.4719	0.477
MIC	MinMax	DecisionTree_model	48.75	63.75	57.872	56.246	0.1289	0.5255	0.5625	0.6612
MIC	MinMax	NaiveBayes_model	91.25	68.75	75.04	80.002	0.6187	0.8216	0.8297	0.8496
MIC	MinMax	GBDT_model	48.75	52.5	50.046	50.626	0.0128	0.4917	0.5172	0.5345
MIC	MinMax	QDA_model	50	51.25	50.002	50.626	0.0089	0.4914	0.5063	0.625
MIC	MinMax	RF_model	58.75	46.25	52.032	52.5	0.0522	0.5501	0.5617	0.5516
MIC	MinMax	SVM_model	62.5	76.25	72.992	69.376	0.4015	0.6599	0.7516	0.768
MIC	MinMax	LDA_model	56.25	62.5	59.912	59.374	0.1891	0.5776	0.6238	0.6299
MIC	MinMax	LR_model	66.25	67.5	66.642	66.874	0.3413	0.6612	0.7648	0.7831
MIC	MinMax	SGD_model	68.75	62.5	64.246	65.624	0.3166	0.6612	0.7375	0.7698
MIC	MinMax	KNN_model	50	67.5	61.052	58.75	0.185	0.5303	0.607	0.6709
MIC	MinMax	XGBoost_model	51.25	50	50.402	50.624	0.0131	0.5063	0.4649	0.496
MIC	MinMax	LightGBM_model	47.5	48.75	46.286	48.126	-0.0402	0.466	0.4719	0.477
Pearson	MinMax	DecisionTree_model	42.5	57.5	49.79	49.998	-0.0004	0.4563	0.5	0.6052
Pearson	MinMax	NaiveBayes_model	55	53.75	54.63	54.372	0.0881	0.5443	0.5559	0.6641
Pearson	MinMax	GBDT_model	46.25	60	54.71	53.126	0.0653	0.4978	0.5188	0.5337
Pearson	MinMax	QDA_model	50	47.5	48	48.75	-0.022	0.4809	0.4875	0.615
Pearson	MinMax	RF_model	45	66.25	58.106	55.626	0.1197	0.5004	0.5879	0.5531
Pearson	MinMax	SVM_model	90	70	75.162	80	0.6173	0.8171	0.8922	0.9053
Pearson	MinMax	LDA_model	51.25	55	54.2	53.124	0.0612	0.5233	0.5117	0.6292
Pearson	MinMax	LR_model	50	73.75	63.974	61.876	0.2431	0.5539	0.6617	0.642
Pearson	MinMax	SGD_model	46.25	76.25	62.956	61.25	0.2266	0.5236	0.6656	0.6428
Pearson	MinMax	KNN_model	0	97.5	0	48.752	-0.0718	0	0.5582	0.5796
Pearson	MinMax	XGBoost_model	52.5	53.75	53.086	53.126	0.0625	0.5224	0.5	0.5275
Pearson	MinMax	LightGBM_model	52.5	52.5	51.962	52.498	0.054	0.5163	0.5016	0.5024

## Sheet: pone8
Feature selection method	Feature Normalization	Machine learning method	Sensitivity(%)	Specificity(%)	Precision(%)	Accuracy(%)	MCC	F1	AUROC	AUPRC
CHI2	MinMax	DecisionTree_model	55	58.75	59.07	56.876	0.1396	0.5657	0.5688	0.6829
CHI2	MinMax	NaiveBayes_model	76.25	75	76.76	75.624	0.518	0.7605	0.8199	0.8384
CHI2	MinMax	GBDT_model	56.25	46.25	51.49	51.248	0.0249	0.5345	0.5375	0.5597
CHI2	MinMax	QDA_model	33.75	50	38.15	41.872	-0.1731	0.3565	0.4187	0.5251
CHI2	MinMax	RF_model	61.25	48.75	54.242	54.998	0.1068	0.5704	0.5746	0.5885
CHI2	MinMax	SVM_model	70	66.25	68.238	68.126	0.3655	0.6882	0.7414	0.7141
CHI2	MinMax	LDA_model	63.75	61.25	62.142	62.5	0.2522	0.627	0.6699	0.6944
CHI2	MinMax	LR_model	72.5	65	68.198	68.752	0.3785	0.7004	0.7375	0.7148
CHI2	MinMax	SGD_model	62.5	67.5	66.66	65	0.3055	0.6382	0.6965	0.6799
CHI2	MinMax	KNN_model	48.75	57.5	53.652	53.124	0.0647	0.5024	0.5785	0.6543
CHI2	MinMax	XGBoost_model	56.25	61.25	60.438	58.75	0.1792	0.5712	0.6062	0.6337
CHI2	MinMax	LightGBM_model	61.25	53.75	57.732	57.5	0.1616	0.5808	0.5547	0.5253
Fscore	MinMax	DecisionTree_model	55	62.5	59.34	58.748	0.1806	0.5647	0.5875	0.6842
Fscore	MinMax	NaiveBayes_model	78.75	67.5	71.108	73.126	0.4681	0.7449	0.7582	0.8103
Fscore	MinMax	GBDT_model	63.75	55	57.796	59.376	0.1917	0.6023	0.6359	0.6544
Fscore	MinMax	QDA_model	42.5	61.25	52.422	51.876	0.0385	0.4657	0.5188	0.6184
Fscore	MinMax	RF_model	67.5	51.25	58.29	59.374	0.1944	0.6208	0.6461	0.6639
Fscore	MinMax	SVM_model	73.75	68.75	70.592	71.246	0.4288	0.7187	0.7883	0.7789
Fscore	MinMax	LDA_model	60	61.25	61.472	60.626	0.2147	0.604	0.6508	0.6808
Fscore	MinMax	LR_model	71.25	72.5	72.67	71.876	0.441	0.7164	0.7969	0.799
Fscore	MinMax	SGD_model	68.75	73.75	72.876	71.25	0.4331	0.6979	0.7781	0.769
Fscore	MinMax	KNN_model	60	53.75	55.916	56.874	0.1387	0.5768	0.6078	0.6287
Fscore	MinMax	XGBoost_model	60	61.25	59.988	60.624	0.2165	0.5964	0.6211	0.652
Fscore	MinMax	LightGBM_model	62.5	52.5	57.898	57.5	0.1525	0.5965	0.6016	0.5843
IG	MinMax	DecisionTree_model	51.25	57.5	55.138	54.374	0.0883	0.5301	0.5437	0.6538
IG	MinMax	NaiveBayes_model	77.5	77.5	78.784	77.5	0.5536	0.7783	0.8207	0.8397
IG	MinMax	GBDT_model	58.75	45	52.058	51.874	0.0385	0.5486	0.5446	0.5681
IG	MinMax	QDA_model	41.25	53.75	46.712	47.502	-0.0513	0.436	0.475	0.5867
IG	MinMax	RF_model	58.75	46.25	51.85	52.496	0.0564	0.5473	0.5832	0.5907
IG	MinMax	SVM_model	70	70	70.51	70	0.4035	0.6997	0.7492	0.723
IG	MinMax	LDA_model	63.75	60	61.134	61.874	0.2393	0.6227	0.6437	0.6604
IG	MinMax	LR_model	68.75	65	66.94	66.878	0.3403	0.676	0.7422	0.72
IG	MinMax	SGD_model	66.25	61.25	63.778	63.748	0.281	0.6435	0.7082	0.6888
IG	MinMax	KNN_model	50	63.75	59	56.874	0.1424	0.5336	0.5945	0.6791
IG	MinMax	XGBoost_model	61.25	58.75	60.242	60	0.2065	0.6014	0.5906	0.5952
IG	MinMax	LightGBM_model	61.25	53.75	57.732	57.5	0.1616	0.5808	0.5547	0.5253
MIC	MinMax	DecisionTree_model	51.25	62.5	59.032	56.878	0.1407	0.5469	0.5688	0.6733
MIC	MinMax	NaiveBayes_model	77.5	77.5	78.784	77.5	0.5536	0.7783	0.8207	0.8397
MIC	MinMax	GBDT_model	56.25	45	50.672	50.624	0.0126	0.5306	0.5383	0.5599
MIC	MinMax	QDA_model	41.25	61.25	51.396	51.25	0.0255	0.4518	0.5125	0.6101
MIC	MinMax	RF_model	61.25	48.75	54.478	54.998	0.1039	0.5734	0.5879	0.5963
MIC	MinMax	SVM_model	70	70	70.51	70	0.4035	0.6997	0.7492	0.723
MIC	MinMax	LDA_model	63.75	60	61.134	61.874	0.2393	0.6227	0.6437	0.6604
MIC	MinMax	LR_model	68.75	65	66.94	66.878	0.3403	0.676	0.7422	0.72
MIC	MinMax	SGD_model	61.25	61.25	62.988	61.252	0.2329	0.6111	0.6801	0.6756
MIC	MinMax	KNN_model	50	63.75	59	56.874	0.1424	0.5336	0.5945	0.6791
MIC	MinMax	XGBoost_model	61.25	60	60.978	60.624	0.2178	0.6058	0.5977	0.5823
MIC	MinMax	LightGBM_model	61.25	53.75	57.732	57.5	0.1616	0.5808	0.5547	0.5253
Pearson	MinMax	DecisionTree_model	51.25	52.5	52.362	51.874	0.0396	0.5138	0.5187	0.6399
Pearson	MinMax	NaiveBayes_model	62.5	57.5	59.282	60	0.2046	0.6037	0.6191	0.7073
Pearson	MinMax	GBDT_model	45	57.5	51.504	51.248	0.0263	0.4754	0.4902	0.537
Pearson	MinMax	QDA_model	46.25	62.5	57.082	54.376	0.0935	0.5076	0.5438	0.651
Pearson	MinMax	RF_model	55	65	61.244	60.002	0.2027	0.5767	0.5938	0.6021
Pearson	MinMax	SVM_model	80	83.75	83.302	81.876	0.6492	0.8082	0.8742	0.8656
Pearson	MinMax	LDA_model	55	65	60.794	60	0.2016	0.5754	0.5715	0.6758
Pearson	MinMax	LR_model	50	80	71.244	65	0.314	0.587	0.6969	0.7008
Pearson	MinMax	SGD_model	53.75	82.5	76.594	68.126	0.3839	0.6265	0.7031	0.7283
Pearson	MinMax	KNN_model	1.25	100	20	50.624	0.0359	0.0235	0.5195	0.5198
Pearson	MinMax	XGBoost_model	60	55	59.172	57.498	0.1599	0.5833	0.5461	0.5589
Pearson	MinMax	LightGBM_model	61.25	58.75	60.018	60.002	0.2002	0.6052	0.5836	0.5696

## Sheet: pone9
Feature selection method	Feature Normalization	Machine learning method	Sensitivity(%)	Specificity(%)	Precision(%)	Accuracy(%)	MCC	F1	AUROC	AUPRC
CHI2	MinMax	DecisionTree_model	55	53.75	54.186	54.374	0.0891	0.5406	0.5437	0.6584
CHI2	MinMax	NaiveBayes_model	93.75	63.75	72.588	78.75	0.6009	0.8174	0.7938	0.852
CHI2	MinMax	GBDT_model	47.5	56.25	51.928	51.876	0.0382	0.493	0.5258	0.5161
CHI2	MinMax	QDA_model	52.5	43.75	47.772	48.126	-0.0375	0.4979	0.4813	0.6201
CHI2	MinMax	RF_model	47.5	55	51.112	51.25	0.0252	0.4902	0.5645	0.585
CHI2	MinMax	SVM_model	66.25	67.5	67.65	66.876	0.3481	0.6616	0.716	0.726
CHI2	MinMax	LDA_model	56.25	63.75	58.848	60	0.199	0.5725	0.6449	0.669
CHI2	MinMax	LR_model	66.25	72.5	73.942	69.374	0.4059	0.6821	0.7656	0.77
CHI2	MinMax	SGD_model	66.25	60	62.6	63.122	0.2671	0.6389	0.7469	0.7453
CHI2	MinMax	KNN_model	71.25	53.75	60.488	62.5	0.2552	0.6537	0.6621	0.7182
CHI2	MinMax	XGBoost_model	51.25	56.25	54.186	53.75	0.0759	0.5231	0.536	0.557
CHI2	MinMax	LightGBM_model	52.5	55	53.322	53.75	0.0769	0.5243	0.4832	0.4957
Fscore	MinMax	DecisionTree_model	48.75	50	49.646	49.376	-0.0125	0.4895	0.4938	0.6201
Fscore	MinMax	NaiveBayes_model	91.25	58.75	69.586	75	0.527	0.788	0.7644	0.8314
Fscore	MinMax	GBDT_model	52.5	51.25	52.074	51.874	0.0375	0.5226	0.5633	0.5499
Fscore	MinMax	QDA_model	42.5	48.75	44.506	45.624	-0.0937	0.4265	0.4562	0.5788
Fscore	MinMax	RF_model	56.25	61.25	59.398	58.748	0.1759	0.5766	0.6356	0.6605
Fscore	MinMax	SVM_model	73.75	76.25	75.722	74.998	0.5022	0.7454	0.7977	0.8141
Fscore	MinMax	LDA_model	63.75	63.75	64.494	63.752	0.2779	0.6379	0.6922	0.6892
Fscore	MinMax	LR_model	68.75	78.75	77.406	73.748	0.4854	0.7195	0.7953	0.8117
Fscore	MinMax	SGD_model	72.5	68.75	69.856	70.624	0.4139	0.7108	0.7773	0.7715
Fscore	MinMax	KNN_model	68.75	58.75	64.062	63.75	0.2857	0.6511	0.6977	0.7318
Fscore	MinMax	XGBoost_model	62.5	65	64.25	63.748	0.2778	0.6297	0.6414	0.6369
Fscore	MinMax	LightGBM_model	58.75	60	59.138	59.374	0.1887	0.5879	0.6149	0.6043
IG	MinMax	DecisionTree_model	52.5	57.5	57.06	55	0.1056	0.5392	0.55	0.6665
IG	MinMax	NaiveBayes_model	93.75	63.75	72.588	78.75	0.6009	0.8174	0.7938	0.852
IG	MinMax	GBDT_model	43.75	55	49.168	49.376	-0.0108	0.456	0.5156	0.5212
IG	MinMax	QDA_model	51.25	43.75	47.098	47.498	-0.0501	0.4888	0.475	0.6136
IG	MinMax	RF_model	46.25	60	53.156	53.124	0.0624	0.493	0.5594	0.581
IG	MinMax	SVM_model	65	75	75.066	70	0.417	0.6823	0.7789	0.7795
IG	MinMax	LDA_model	56.25	61.25	61.852	58.748	0.1795	0.5852	0.6394	0.702
IG	MinMax	LR_model	66.25	72.5	72.404	69.376	0.3993	0.6809	0.768	0.7706
IG	MinMax	SGD_model	67.5	72.5	71.634	70	0.4101	0.6836	0.7515	0.7473
IG	MinMax	KNN_model	68.75	57.5	61.804	63.12	0.2658	0.6473	0.6633	0.7198
IG	MinMax	XGBoost_model	53.75	57.5	56.14	55.626	0.1131	0.5462	0.5398	0.5783
IG	MinMax	LightGBM_model	52.5	55	53.322	53.75	0.0769	0.5243	0.4832	0.4957
MIC	MinMax	DecisionTree_model	51.25	56.25	53.95	53.748	0.0764	0.521	0.5375	0.6479
MIC	MinMax	NaiveBayes_model	93.75	63.75	72.588	78.75	0.6009	0.8174	0.7938	0.852
MIC	MinMax	GBDT_model	48.75	56.25	52.246	52.504	0.0507	0.4994	0.5195	0.5088
MIC	MinMax	QDA_model	51.25	43.75	47.098	47.498	-0.0501	0.4888	0.475	0.6136
MIC	MinMax	RF_model	45	52.5	48.288	48.748	-0.0255	0.4631	0.5774	0.5918
MIC	MinMax	SVM_model	65	75	75.066	70	0.417	0.6823	0.7789	0.7795
MIC	MinMax	LDA_model	56.25	61.25	61.852	58.748	0.1795	0.5852	0.6394	0.702
MIC	MinMax	LR_model	66.25	72.5	72.404	69.376	0.3993	0.6809	0.768	0.7706
MIC	MinMax	SGD_model	75	67.5	70.822	71.252	0.4433	0.7163	0.7422	0.7231
MIC	MinMax	KNN_model	68.75	57.5	61.804	63.12	0.2658	0.6473	0.6633	0.7198
MIC	MinMax	XGBoost_model	53.75	57.5	56.14	55.626	0.1131	0.5462	0.5398	0.5783
MIC	MinMax	LightGBM_model	52.5	55	53.322	53.75	0.0769	0.5243	0.4832	0.4957
Pearson	MinMax	DecisionTree_model	50	58.75	55.396	54.376	0.0896	0.5231	0.5438	0.652
Pearson	MinMax	NaiveBayes_model	61.25	60	59.934	60.626	0.2141	0.6044	0.6524	0.7187
Pearson	MinMax	GBDT_model	36.25	63.75	49.692	50	-0.0006	0.4148	0.5273	0.4961
Pearson	MinMax	QDA_model	61.25	57.5	60.644	59.372	0.1895	0.6028	0.5937	0.7063
Pearson	MinMax	RF_model	48.75	66.25	58.754	57.5	0.1519	0.5308	0.6332	0.5788
Pearson	MinMax	SVM_model	82.5	80	80.874	81.248	0.6268	0.8157	0.8836	0.8993
Pearson	MinMax	LDA_model	47.5	65	57.368	56.246	0.1286	0.5093	0.598	0.6715
Pearson	MinMax	LR_model	47.5	71.25	62.124	59.372	0.1932	0.5364	0.6617	0.6563
Pearson	MinMax	SGD_model	51.25	71.25	65.402	61.248	0.2349	0.5698	0.6609	0.6754
Pearson	MinMax	KNN_model	0	100	0	50	0	0	0.5438	0.6183
Pearson	MinMax	XGBoost_model	58.75	68.75	64.674	63.748	0.2775	0.6118	0.6117	0.5896
Pearson	MinMax	LightGBM_model	52.5	66.25	60.038	59.376	0.191	0.5496	0.5961	0.5857

[truncated: 3 more sheets: pone10, mean+std, barchart]
